# Supplementary material for: Smoking patients with laryngeal cancer screened with a novel immunogenomics-based prognostic signature
Source: Front Genet. 2022 Jul 14;13:961764. doi: 10.3389/fgene.2022.961764 (PMC9333188; doi:10.3389/fgene.2022.961764)
Supplement: Supplementary file 1 [file Table2.XLSX]

## Sheet: Sheet1
Supplementary Table 2: Clinical information of smoking LSCC cohort from GSE65858.
Variable	Case, n
Age
>65y	142
≤65y	80
Gender
Male	191
Female	31
Status
Alive	145
Dead	77
TNM Stage
I	17
II	31
III	31
IV	143
