# Supplementary material for: Smoking patients with laryngeal cancer screened with a novel immunogenomics-based prognostic signature
Source: Front Genet. 2022 Jul 14;13:961764. doi: 10.3389/fgene.2022.961764 (PMC9333188; doi:10.3389/fgene.2022.961764)
Supplement: Supplementary file 2 [file Table3.XLSX]

## Sheet: Geneappend3
Supplementary Table 3: List of IRGs obtained from the Immunology Database and Analysis Portal (ImmPort) database.
Symbol	Name	Category
AZGP1	alpha-2-glycoprotein 1, zinc-binding	Antigen_Processing_and_Presentation
B2M	beta-2-microglobulin	Antigen_Processing_and_Presentation
CALR	calreticulin	Antigen_Processing_and_Presentation
CANX	calnexin	Antigen_Processing_and_Presentation
CD1A	CD1a molecule	Antigen_Processing_and_Presentation
CD1B	CD1b molecule	Antigen_Processing_and_Presentation
CD1C	CD1c molecule	Antigen_Processing_and_Presentation
CD1D	CD1d molecule	Antigen_Processing_and_Presentation
CD1E	CD1e molecule	Antigen_Processing_and_Presentation
CD4	CD4 molecule	Antigen_Processing_and_Presentation
CD8A	CD8a molecule	Antigen_Processing_and_Presentation
CD8B	CD8b molecule	Antigen_Processing_and_Presentation
CD74	CD74 molecule, major histocompatibility complex, class II invariant chain	Antigen_Processing_and_Presentation
CREB1	cAMP responsive element binding protein 1	Antigen_Processing_and_Presentation
CTSB	cathepsin B	Antigen_Processing_and_Presentation
CTSE	cathepsin E	Antigen_Processing_and_Presentation
CTSL1	cathepsin L1	Antigen_Processing_and_Presentation
CTSS	cathepsin S	Antigen_Processing_and_Presentation
FCER1G	Fc fragment of IgE, high affinity I, receptor for; gamma polypeptide	Antigen_Processing_and_Presentation
FCGRT	Fc fragment of IgG, receptor, transporter, alpha	Antigen_Processing_and_Presentation
PDIA3	protein disulfide isomerase family A, member 3	Antigen_Processing_and_Presentation
HFE	hemochromatosis	Antigen_Processing_and_Presentation
HLA-A	major histocompatibility complex, class I, A	Antigen_Processing_and_Presentation
HLA-B	major histocompatibility complex, class I, B	Antigen_Processing_and_Presentation
HLA-C	major histocompatibility complex, class I, C	Antigen_Processing_and_Presentation
HLA-DMA	major histocompatibility complex, class II, DM alpha	Antigen_Processing_and_Presentation
HLA-DMB	major histocompatibility complex, class II, DM beta	Antigen_Processing_and_Presentation
HLA-DOA	major histocompatibility complex, class II, DO alpha	Antigen_Processing_and_Presentation
HLA-DOB	major histocompatibility complex, class II, DO beta	Antigen_Processing_and_Presentation
HLA-DPA1	major histocompatibility complex, class II, DP alpha 1	Antigen_Processing_and_Presentation
HLA-DPB1	major histocompatibility complex, class II, DP beta 1	Antigen_Processing_and_Presentation
HLA-DQA1	major histocompatibility complex, class II, DQ alpha 1	Antigen_Processing_and_Presentation
HLA-DQA2	major histocompatibility complex, class II, DQ alpha 2	Antigen_Processing_and_Presentation
HLA-DQB1	major histocompatibility complex, class II, DQ beta 1	Antigen_Processing_and_Presentation
HLA-DRA	major histocompatibility complex, class II, DR alpha	Antigen_Processing_and_Presentation
HLA-DRB1	major histocompatibility complex, class II, DR beta 1	Antigen_Processing_and_Presentation
HLA-DRB3	major histocompatibility complex, class II, DR beta 3	Antigen_Processing_and_Presentation
HLA-DRB4	major histocompatibility complex, class II, DR beta 4	Antigen_Processing_and_Presentation
HLA-DRB5	major histocompatibility complex, class II, DR beta 5	Antigen_Processing_and_Presentation
HLA-E	major histocompatibility complex, class I, E	Antigen_Processing_and_Presentation
HLA-F	major histocompatibility complex, class I, F	Antigen_Processing_and_Presentation
HLA-G	major histocompatibility complex, class I, G	Antigen_Processing_and_Presentation
HLA-H	major histocompatibility complex, class I, H (pseudogene)	Antigen_Processing_and_Presentation
MR1	major histocompatibility complex, class I-related	Antigen_Processing_and_Presentation
HSPA1A	heat shock 70kDa protein 1A	Antigen_Processing_and_Presentation
HSPA1B	heat shock 70kDa protein 1B	Antigen_Processing_and_Presentation
HSPA1L	heat shock 70kDa protein 1-like	Antigen_Processing_and_Presentation
HSPA2	heat shock 70kDa protein 2	Antigen_Processing_and_Presentation
HSPA4	heat shock 70kDa protein 4	Antigen_Processing_and_Presentation
HSPA5	heat shock 70kDa protein 5 (glucose-regulated protein, 78kDa)	Antigen_Processing_and_Presentation
HSPA6	heat shock 70kDa protein 6 (HSP70B')	Antigen_Processing_and_Presentation
HSPA8	heat shock 70kDa protein 8	Antigen_Processing_and_Presentation
HSP90AA1	heat shock protein 90kDa alpha (cytosolic), class A member 1	Antigen_Processing_and_Presentation
HSP90AB1	heat shock protein 90kDa alpha (cytosolic), class B member 1	Antigen_Processing_and_Presentation
ICAM1	intercellular adhesion molecule 1	Antigen_Processing_and_Presentation
IFNA1	interferon, alpha 1	Antigen_Processing_and_Presentation
IFNA2	interferon, alpha 2	Antigen_Processing_and_Presentation
IFNA4	interferon, alpha 4	Antigen_Processing_and_Presentation
IFNA5	interferon, alpha 5	Antigen_Processing_and_Presentation
IFNA6	interferon, alpha 6	Antigen_Processing_and_Presentation
IFNA7	interferon, alpha 7	Antigen_Processing_and_Presentation
IFNA8	interferon, alpha 8	Antigen_Processing_and_Presentation
IFNA10	interferon, alpha 10	Antigen_Processing_and_Presentation
IFNA13	interferon, alpha 13	Antigen_Processing_and_Presentation
IFNA14	interferon, alpha 14	Antigen_Processing_and_Presentation
IFNA16	interferon, alpha 16	Antigen_Processing_and_Presentation
IFNA17	interferon, alpha 17	Antigen_Processing_and_Presentation
IFNA21	interferon, alpha 21	Antigen_Processing_and_Presentation
IFNG	interferon, gamma	Antigen_Processing_and_Presentation
KIR2DL1	killer cell immunoglobulin-like receptor, two domains, long cytoplasmic tail, 1	Antigen_Processing_and_Presentation
KIR2DL2	killer cell immunoglobulin-like receptor, two domains, long cytoplasmic tail, 2	Antigen_Processing_and_Presentation
KIR2DL3	killer cell immunoglobulin-like receptor, two domains, long cytoplasmic tail, 3	Antigen_Processing_and_Presentation
KIR2DL4	killer cell immunoglobulin-like receptor, two domains, long cytoplasmic tail, 4	Antigen_Processing_and_Presentation
KIR2DS1	killer cell immunoglobulin-like receptor, two domains, short cytoplasmic tail, 1	Antigen_Processing_and_Presentation
KIR2DS3	killer cell immunoglobulin-like receptor, two domains, short cytoplasmic tail, 3	Antigen_Processing_and_Presentation
KIR2DS4	killer cell immunoglobulin-like receptor, two domains, short cytoplasmic tail, 4	Antigen_Processing_and_Presentation
KIR2DS5	killer cell immunoglobulin-like receptor, two domains, short cytoplasmic tail, 5	Antigen_Processing_and_Presentation
KIR3DL1	killer cell immunoglobulin-like receptor, three domains, long cytoplasmic tail, 1	Antigen_Processing_and_Presentation
KIR3DL2	killer cell immunoglobulin-like receptor, three domains, long cytoplasmic tail, 2	Antigen_Processing_and_Presentation
KLRC1	killer cell lectin-like receptor subfamily C, member 1	Antigen_Processing_and_Presentation
KLRC2	killer cell lectin-like receptor subfamily C, member 2	Antigen_Processing_and_Presentation
KLRC3	killer cell lectin-like receptor subfamily C, member 3	Antigen_Processing_and_Presentation
KLRD1	killer cell lectin-like receptor subfamily D, member 1	Antigen_Processing_and_Presentation
LTA	lymphotoxin alpha (TNF superfamily, member 1)	Antigen_Processing_and_Presentation
CIITA	class II, major histocompatibility complex, transactivator	Antigen_Processing_and_Presentation
MICA	MHC class I polypeptide-related sequence A	Antigen_Processing_and_Presentation
MICB	MHC class I polypeptide-related sequence B	Antigen_Processing_and_Presentation
NFYA	nuclear transcription factor Y, alpha	Antigen_Processing_and_Presentation
NFYB	nuclear transcription factor Y, beta	Antigen_Processing_and_Presentation
NFYC	nuclear transcription factor Y, gamma	Antigen_Processing_and_Presentation
LGMN	legumain	Antigen_Processing_and_Presentation
PSMB8	proteasome (prosome, macropain) subunit, beta type, 8 (large multifunctional peptidase 7)	Antigen_Processing_and_Presentation
PSMC1	proteasome (prosome, macropain) 26S subunit, ATPase, 1	Antigen_Processing_and_Presentation
PSMC2	proteasome (prosome, macropain) 26S subunit, ATPase, 2	Antigen_Processing_and_Presentation
PSMC3	proteasome (prosome, macropain) 26S subunit, ATPase, 3	Antigen_Processing_and_Presentation
PSMC4	proteasome (prosome, macropain) 26S subunit, ATPase, 4	Antigen_Processing_and_Presentation
PSMC5	proteasome (prosome, macropain) 26S subunit, ATPase, 5	Antigen_Processing_and_Presentation
PSMC6	proteasome (prosome, macropain) 26S subunit, ATPase, 6	Antigen_Processing_and_Presentation
PSMD1	proteasome (prosome, macropain) 26S subunit, non-ATPase, 1	Antigen_Processing_and_Presentation
PSMD2	proteasome (prosome, macropain) 26S subunit, non-ATPase, 2	Antigen_Processing_and_Presentation
PSMD3	proteasome (prosome, macropain) 26S subunit, non-ATPase, 3	Antigen_Processing_and_Presentation
PSMD4	proteasome (prosome, macropain) 26S subunit, non-ATPase, 4	Antigen_Processing_and_Presentation
PSMD5	proteasome (prosome, macropain) 26S subunit, non-ATPase, 5	Antigen_Processing_and_Presentation
PSMD7	proteasome (prosome, macropain) 26S subunit, non-ATPase, 7	Antigen_Processing_and_Presentation
PSMD8	proteasome (prosome, macropain) 26S subunit, non-ATPase, 8	Antigen_Processing_and_Presentation
PSMD10	proteasome (prosome, macropain) 26S subunit, non-ATPase, 10	Antigen_Processing_and_Presentation
PSMD11	proteasome (prosome, macropain) 26S subunit, non-ATPase, 11	Antigen_Processing_and_Presentation
PSMD13	proteasome (prosome, macropain) 26S subunit, non-ATPase, 13	Antigen_Processing_and_Presentation
PSME1	proteasome (prosome, macropain) activator subunit 1 (PA28 alpha)	Antigen_Processing_and_Presentation
PSME1	proteasome (prosome, macropain) activator subunit 1 (PA28 alpha)	Antigen_Processing_and_Presentation
PSME2	proteasome (prosome, macropain) activator subunit 2 (PA28 beta)	Antigen_Processing_and_Presentation
PSME2	proteasome (prosome, macropain) activator subunit 2 (PA28 beta)	Antigen_Processing_and_Presentation
RELB	v-rel reticuloendotheliosis viral oncogene homolog B	Antigen_Processing_and_Presentation
RFX5	regulatory factor X, 5 (influences HLA class II expression)	Antigen_Processing_and_Presentation
RFXAP	regulatory factor X-associated protein	Antigen_Processing_and_Presentation
SLC10A2	solute carrier family 10 (sodium/bile acid cotransporter family), member 2	Antigen_Processing_and_Presentation
TAP1	transporter 1, ATP-binding cassette, sub-family B (MDR/TAP)	Antigen_Processing_and_Presentation
TAP2	transporter 2, ATP-binding cassette, sub-family B (MDR/TAP)	Antigen_Processing_and_Presentation
TAPBP	TAP binding protein (tapasin)	Antigen_Processing_and_Presentation
THBS1	thrombospondin 1	Antigen_Processing_and_Presentation
SHFM1	split hand/foot malformation (ectrodactyly) type 1	Antigen_Processing_and_Presentation
KLRC4	killer cell lectin-like receptor subfamily C, member 4	Antigen_Processing_and_Presentation
AP3B1	adaptor-related protein complex 3, beta 1 subunit	Antigen_Processing_and_Presentation
RFXANK	regulatory factor X-associated ankyrin-containing protein	Antigen_Processing_and_Presentation
PSMD6	proteasome (prosome, macropain) 26S subunit, non-ATPase, 6	Antigen_Processing_and_Presentation
PSME3	proteasome (prosome, macropain) activator subunit 3 (PA28 gamma; Ki)	Antigen_Processing_and_Presentation
PSMD14	proteasome (prosome, macropain) 26S subunit, non-ATPase, 14	Antigen_Processing_and_Presentation
CLEC4M	C-type lectin domain family 4, member M	Antigen_Processing_and_Presentation
IFI30	interferon, gamma-inducible protein 30	Antigen_Processing_and_Presentation
PROCR	protein C receptor, endothelial (EPCR)	Antigen_Processing_and_Presentation
ADRM1	adhesion regulating molecule 1	Antigen_Processing_and_Presentation
KIAA0368	KIAA0368	Antigen_Processing_and_Presentation
TRPC4AP	transient receptor potential cation channel, subfamily C, member 4 associated protein	Antigen_Processing_and_Presentation
CD209	CD209 molecule	Antigen_Processing_and_Presentation
UBXN1	UBX domain protein 1	Antigen_Processing_and_Presentation
ERAP1	endoplasmic reticulum aminopeptidase 1	Antigen_Processing_and_Presentation
TAPBPL	TAP binding protein-like	Antigen_Processing_and_Presentation
KIR2DL5A	killer cell immunoglobulin-like receptor, two domains, long cytoplasmic tail, 5A	Antigen_Processing_and_Presentation
ERAP2	endoplasmic reticulum aminopeptidase 2	Antigen_Processing_and_Presentation
ULBP3	UL16 binding protein 3	Antigen_Processing_and_Presentation
ULBP2	UL16 binding protein 2	Antigen_Processing_and_Presentation
ULBP1	UL16 binding protein 1	Antigen_Processing_and_Presentation
KIR3DL3	killer cell immunoglobulin-like receptor, three domains, long cytoplasmic tail, 3	Antigen_Processing_and_Presentation
RAET1E	retinoic acid early transcript 1E	Antigen_Processing_and_Presentation
RAET1L	retinoic acid early transcript 1L	Antigen_Processing_and_Presentation
UBR1	ubiquitin protein ligase E3 component n-recognin 1	Antigen_Processing_and_Presentation
RAET1G	retinoic acid early transcript 1G	Antigen_Processing_and_Presentation
PDIA2	protein disulfide isomerase family A, member 2	Antigen_Processing_and_Presentation
HAMP	hepcidin antimicrobial peptide	Antimicrobials
PI3	peptidase inhibitor 3, skin-derived	Antimicrobials
CAMP	cathelicidin antimicrobial peptide	Antimicrobials
DEFB4	defensin, beta 4	Antimicrobials
PPBP	pro-platelet basic protein (chemokine (C-X-C motif) ligand 7)	Antimicrobials
REG3G	regenerating islet-derived 3 gamma	Antimicrobials
CXCL14	chemokine (C-X-C motif) ligand 14	Antimicrobials
CXCL16	chemokine (C-X-C motif) ligand 16	Antimicrobials
SLPI	secretory leukocyte peptidase inhibitor	Antimicrobials
IL8	interleukin 8	Antimicrobials
CXCL10	chemokine (C-X-C motif) ligand 10	Antimicrobials
CXCL9	chemokine (C-X-C motif) ligand 9	Antimicrobials
CXCL5	chemokine (C-X-C motif) ligand 5	Antimicrobials
CXCL11	chemokine (C-X-C motif) ligand 11	Antimicrobials
CXCL6	chemokine (C-X-C motif) ligand 6 (granulocyte chemotactic protein 2)	Antimicrobials
CXCL1	chemokine (C-X-C motif) ligand 1 (melanoma growth stimulating activity, alpha)	Antimicrobials
CXCL12	chemokine (C-X-C motif) ligand 12 (stromal cell-derived factor 1)	Antimicrobials
CXCL13	chemokine (C-X-C motif) ligand 13	Antimicrobials
CXCL2	chemokine (C-X-C motif) ligand 2	Antimicrobials
PF4	platelet factor 4	Antimicrobials
XCL1	chemokine (C motif) ligand 1	Antimicrobials
CXCL3	chemokine (C-X-C motif) ligand 3	Antimicrobials
DEFB103A	defensin, beta 103A	Antimicrobials
CCL13	chemokine (C-C motif) ligand 13	Antimicrobials
CCL1	chemokine (C-C motif) ligand 1	Antimicrobials
DEFB1	defensin, beta 1	Antimicrobials
CCL8	chemokine (C-C motif) ligand 8	Antimicrobials
ELANE	elastase, neutrophil expressed	Antimicrobials
DEFB103B	defensin, beta 103B	Antimicrobials
DEFA3	defensin, alpha 3, neutrophil-specific	Antimicrobials
DEFA1	defensin, alpha 1	Antimicrobials
TMSB10	thymosin beta 10	Antimicrobials
DEFA6	defensin, alpha 6, Paneth cell-specific	Antimicrobials
DEFA5	defensin, alpha 5, Paneth cell-specific	Antimicrobials
DEFA4	defensin, alpha 4, corticostatin	Antimicrobials
LCN2	lipocalin 2	Antimicrobials
LCN1	lipocalin 1 (tear prealbumin)	Antimicrobials
COLEC10	collectin sub-family member 10 (C-type lectin)	Antimicrobials
BPI	bactericidal/permeability-increasing protein	Antimicrobials
S100A9	S100 calcium binding protein A9	Antimicrobials
S100A8	S100 calcium binding protein A8	Antimicrobials
DCD	dermcidin	Antimicrobials
LCN6	lipocalin 6	Antimicrobials
S100A12	S100 calcium binding protein A12	Antimicrobials
HTN3	histatin 3	Antimicrobials
LCN8	lipocalin 8	Antimicrobials
LOC728358	defensin, alpha 1	Antimicrobials
CCR10	chemokine (C-C motif) receptor 10	Antimicrobials
CELA1	chymotrypsin-like elastase family, member 1	Antimicrobials
DEFB106A	defensin, beta 106A	Antimicrobials
PENK	proenkephalin	Antimicrobials
BPIL2	bactericidal/permeability-increasing protein-like 2	Antimicrobials
MMP12	matrix metallopeptidase 12 (macrophage elastase)	Antimicrobials
BPIL3	bactericidal/permeability-increasing protein-like 3	Antimicrobials
LEAP2	liver expressed antimicrobial peptide 2	Antimicrobials
SFTPD	surfactant protein D	Antimicrobials
LCN9	lipocalin 9	Antimicrobials
BPIL1	bactericidal/permeability-increasing protein-like 1	Antimicrobials
PTGDS	prostaglandin D2 synthase 21kDa (brain)	Antimicrobials
TMSB4X	thymosin beta 4, X-linked	Antimicrobials
PGLYRP1	peptidoglycan recognition protein 1	Antimicrobials
ZC3HAV1	zinc finger CCCH-type, antiviral 1	Antimicrobials
TMSB15A	thymosin beta 15a	Antimicrobials
S100B	S100 calcium binding protein B	Antimicrobials
S100A13	S100 calcium binding protein A13	Antimicrobials
S100A6	S100 calcium binding protein A6	Antimicrobials
DEFB119	defensin, beta 119	Antimicrobials
DEFB107A	defensin, beta 107A	Antimicrobials
DEFB105A	defensin, beta 105A	Antimicrobials
SERPIND1	serpin peptidase inhibitor, clade D (heparin cofactor), member 1	Antimicrobials
DEFB129	defensin, beta 129	Antimicrobials
DEFB127	defensin, beta 127	Antimicrobials
S100P	S100 calcium binding protein P	Antimicrobials
S100A7	S100 calcium binding protein A7	Antimicrobials
DEFB104A	defensin, beta 104A	Antimicrobials
DEFB126	defensin, beta 126	Antimicrobials
DEFB106B	defensin, beta 106B	Antimicrobials
DEFB104B	defensin, beta 104B	Antimicrobials
DEFB107B	defensin, beta 107B	Antimicrobials
PGLYRP3	peptidoglycan recognition protein 3	Antimicrobials
PGLYRP2	peptidoglycan recognition protein 2	Antimicrobials
S100A10	S100 calcium binding protein A10	Antimicrobials
S100A2	S100 calcium binding protein A2	Antimicrobials
DEFB125	defensin, beta 125	Antimicrobials
DEFB123	defensin, beta 123	Antimicrobials
DEFB105B	defensin, beta 105B	Antimicrobials
DEFB132	defensin, beta 132	Antimicrobials
C20orf185	chromosome 20 open reading frame 185	Antimicrobials
LCN12	lipocalin 12	Antimicrobials
PGLYRP4	peptidoglycan recognition protein 4	Antimicrobials
S100A11	S100 calcium binding protein A11	Antimicrobials
S100A5	S100 calcium binding protein A5	Antimicrobials
S100A3	S100 calcium binding protein A3	Antimicrobials
S100A1	S100 calcium binding protein A1	Antimicrobials
DEFB128	defensin, beta 128	Antimicrobials
DEFB108B	defensin, beta 108B	Antimicrobials
HTN1	histatin 1	Antimicrobials
LMBR1L	limb region 1 homolog (mouse)-like	Antimicrobials
S100A7A	S100 calcium binding protein A7A	Antimicrobials
DEFB118	defensin, beta 118	Antimicrobials
COLEC12	collectin sub-family member 12	Antimicrobials
TMSB4Y	thymosin beta 4, Y-linked	Antimicrobials
DEFB131	defensin, beta 131	Antimicrobials
DEFB134	defensin, beta 134	Antimicrobials
DEFB130	defensin, beta 130	Antimicrobials
DEFB124	defensin, beta 124	Antimicrobials
DEFB121	defensin, beta 121	Antimicrobials
DEFB116	defensin, beta 116	Antimicrobials
DEFB115	defensin, beta 115	Antimicrobials
DEFB114	defensin, beta 114	Antimicrobials
DEFB113	defensin, beta 113	Antimicrobials
DEFB112	defensin, beta 112	Antimicrobials
DEFB110	defensin, beta 110	Antimicrobials
TMSB15B	thymosin beta 15B	Antimicrobials
DEFB133	defensin, beta 133	Antimicrobials
S100Z	S100 calcium binding protein Z	Antimicrobials
MAVS	mitochondrial antiviral signaling protein	Antimicrobials
TMSL3	thymosin-like 3	Antimicrobials
S100A14	S100 calcium binding protein A14	Antimicrobials
LCN10	lipocalin 10	Antimicrobials
S100A16	S100 calcium binding protein A16	Antimicrobials
DEFB137	beta-defensin 137	Antimicrobials
DEFB136	beta-defensin 136	Antimicrobials
DEFB117	defensin, beta 117	Antimicrobials
DEFB111	defensin, beta 111	Antimicrobials
ZC3HAV1L	zinc finger CCCH-type, antiviral 1-like	Antimicrobials
S100A7L2	S100 calcium binding protein A7-like 2	Antimicrobials
LOC731414	similar to S100 calcium-binding protein A10	Antimicrobials
LOC730963	similar to Neutrophil defensin 4 precursor (HNP-4) (HP-4) (Defensin, alpha 4)	Antimicrobials
COLEC2	collectin sub-family member 2	Antimicrobials
DEFB4P	defensin, beta 4, pseudogene	Antimicrobials
C20orf186	chromosome 20 open reading frame 186	Antimicrobials
IFNAR1	interferon (alpha, beta and omega) receptor 1	Antimicrobials
AZU1	azurocidin 1	Antimicrobials
LOC729523	similar to beta-defensin 130	Antimicrobials
LOC100130154	similar to thymosin, beta 10	Antimicrobials
LOC100134379	similar to bactericidal/permeability-increasing protein	Antimicrobials
LOC100134289	similar to bactericidal permeability increasing protein (BPI)	Antimicrobials
LOC100129216	similar to beta-defensin 131	Antimicrobials
DEFA1A3	defensin, alpha 1 and alpha 3, variable copy number locus	Antimicrobials
LOC100131433	similar to thymosin, beta 10	Antimicrobials
LCN1L1	lipocalin 1-like 1	Antimicrobials
S100G	S100 calcium binding protein G	Antimicrobials
LOC648637	similar to Neutrophil defensin 4 precursor (HNP-4) (HP-4) (Defensin, alpha 4)	Antimicrobials
LOC100130969	similar to lipocalin-like protein	Antimicrobials
LOC100133267	similar to beta-defensin 130	Antimicrobials
LOC100133128	Beta-defensin 108B-like	Antimicrobials
LOC100128174	similar to beta-defensin 131	Antimicrobials
TCHHL1	trichohyalin-like 1	Antimicrobials
TINAGL1	tubulointerstitial nephritis antigen-like 1	Antimicrobials
IFNGR1	interferon gamma receptor 1	Antimicrobials
SLC22A17	solute carrier family 22, member 17	Antimicrobials
WFIKKN1	WAP, follistatin/kazal, immunoglobulin, kunitz and netrin domain containing 1	Antimicrobials
WFDC2	WAP four-disulfide core domain 2	Antimicrobials
IL6	interleukin 6 (interferon, beta 2)	Antimicrobials
UMODL1	uromodulin-like 1	Antimicrobials
TGFB1	transforming growth factor, beta 1	Antimicrobials
PF4V1	platelet factor 4 variant 1	Antimicrobials
MMP9	matrix metallopeptidase 9 (gelatinase B, 92kDa gelatinase, 92kDa type IV collagenase)	Antimicrobials
KAL1	Kallmann syndrome 1 sequence	Antimicrobials
TLR4	toll-like receptor 4	Antimicrobials
IFNG	interferon, gamma	Antimicrobials
SPAG11B	sperm associated antigen 11B	Antimicrobials
A2M	alpha-2-macroglobulin	Antimicrobials
CTSL1	cathepsin L1	Antimicrobials
NFKB1	nuclear factor of kappa light polypeptide gene enhancer in B-cells 1	Antimicrobials
APOBEC3G	apolipoprotein B mRNA editing enzyme, catalytic polypeptide-like 3G	Antimicrobials
FABP6	fatty acid binding protein 6, ileal	Antimicrobials
NOD2	nucleotide-binding oligomerization domain containing 2	Antimicrobials
MBL2	mannose-binding lectin (protein C) 2, soluble (opsonic defect)	Antimicrobials
SFTPA1B	surfactant protein A1B	Antimicrobials
RBP1	retinol binding protein 1, cellular	Antimicrobials
TLR2	toll-like receptor 2	Antimicrobials
SLC40A1	solute carrier family 40 (iron-regulated transporter), member 1	Antimicrobials
PLAU	plasminogen activator, urokinase	Antimicrobials
IL1B	interleukin 1, beta	Antimicrobials
PAEP	progestagen-associated endometrial protein	Antimicrobials
HFE2	hemochromatosis type 2 (juvenile)	Antimicrobials
MUC5AC	mucin 5AC, oligomeric mucus/gel-forming	Antimicrobials
CTSS	cathepsin S	Antimicrobials
OBP2A	odorant binding protein 2A	Antimicrobials
PLTP	phospholipid transfer protein	Antimicrobials
MX1	myxovirus (influenza virus) resistance 1, interferon-inducible protein p78 (mouse)	Antimicrobials
DDX58	DEAD (Asp-Glu-Ala-Asp) box polypeptide 58	Antimicrobials
IL29	interleukin 29 (interferon, lambda 1)	Antimicrobials
IRF3	interferon regulatory factor 3	Antimicrobials
SFTPA2	surfactant protein A2	Antimicrobials
SFTPA2B	surfactant protein A2B	Antimicrobials
LPA	lipoprotein, Lp(a)	Antimicrobials
LBP	lipopolysaccharide binding protein	Antimicrobials
RBP4	retinol binding protein 4, plasma	Antimicrobials
SFTPA1	surfactant protein A1	Antimicrobials
NOX4	NADPH oxidase 4	Antimicrobials
LTF	lactotransferrin	Antimicrobials
IFNB1	interferon, beta 1, fibroblast	Antimicrobials
RBP5	retinol binding protein 5, cellular	Antimicrobials
FABP7	fatty acid binding protein 7, brain	Antimicrobials
FABP5	fatty acid binding protein 5 (psoriasis-associated)	Antimicrobials
FABP3	fatty acid binding protein 3, muscle and heart (mammary-derived growth inhibitor)	Antimicrobials
FABP2	fatty acid binding protein 2, intestinal	Antimicrobials
FABP4	fatty acid binding protein 4, adipocyte	Antimicrobials
R3HDML	R3H domain containing-like	Antimicrobials
C20orf71	chromosome 20 open reading frame 71	Antimicrobials
C20orf114	chromosome 20 open reading frame 114	Antimicrobials
OASL	2'-5'-oligoadenylate synthetase-like	Antimicrobials
CRABP2	cellular retinoic acid binding protein 2	Antimicrobials
CRABP1	cellular retinoic acid binding protein 1	Antimicrobials
RBP7	retinol binding protein 7, cellular	Antimicrobials
DUOX1	dual oxidase 1	Antimicrobials
OBP2B	odorant binding protein 2B	Antimicrobials
RBP2	retinol binding protein 2, cellular	Antimicrobials
LCN15	lipocalin 15	Antimicrobials
CETP	cholesteryl ester transfer protein, plasma	Antimicrobials
FABP12	fatty acid binding protein 12	Antimicrobials
FABP9	fatty acid binding protein 9, testis	Antimicrobials
PLUNC	palate, lung and nasal epithelium associated	Antimicrobials
LCNL1	lipocalin-like 1	Antimicrobials
C8G	complement component 8, gamma polypeptide	Antimicrobials
SPAG11A	sperm associated antigen 11A	Antimicrobials
PI15	peptidase inhibitor 15	Antimicrobials
NOX1	NADPH oxidase 1	Antimicrobials
PMP2	peripheral myelin protein 2	Antimicrobials
APOD	apolipoprotein D	Antimicrobials
ORM2	orosomucoid 2	Antimicrobials
ORM1	orosomucoid 1	Antimicrobials
TNF	tumor necrosis factor (TNF superfamily, member 2)	Antimicrobials
CTSG	cathepsin G	Antimicrobials
PRTN3	proteinase 3	Antimicrobials
MAPK1	mitogen-activated protein kinase 1	Antimicrobials
PML	promyelocytic leukemia	Antimicrobials
AEN	apoptosis enhancing nuclease	Antimicrobials
CYBB	cytochrome b-245, beta polypeptide	Antimicrobials
C20orf70	chromosome 20 open reading frame 70	Antimicrobials
ISG20	interferon stimulated exonuclease gene 20kDa	Antimicrobials
BCL3	B-cell CLL/lymphoma 3	Antimicrobials
ISG20L2	interferon stimulated exonuclease gene 20kDa-like 2	Antimicrobials
NOX5	NADPH oxidase, EF-hand calcium binding domain 5	Antimicrobials
NOX3	NADPH oxidase 3	Antimicrobials
DUOX2	dual oxidase 2	Antimicrobials
TLR3	toll-like receptor 3	Antimicrobials
TFRC	transferrin receptor (p90, CD71)	Antimicrobials
IFIH1	interferon induced with helicase C domain 1	Antimicrobials
LRP1	low density lipoprotein-related protein 1 (alpha-2-macroglobulin receptor)	Antimicrobials
TRIM5	tripartite motif-containing 5	Antimicrobials
IDO1	indoleamine 2,3-dioxygenase 1	Antimicrobials
GDF15	growth differentiation factor 15	Antimicrobials
NEDD4	neural precursor cell expressed, developmentally down-regulated 4	Antimicrobials
ADIPOQ	adiponectin, C1Q and collagen domain containing	Antimicrobials
STAT3	signal transducer and activator of transcription 3 (acute-phase response factor)	Antimicrobials
STAT1	signal transducer and activator of transcription 1, 91kDa	Antimicrobials
IL28A	interleukin 28A (interferon, lambda 2)	Antimicrobials
SOCS3	suppressor of cytokine signaling 3	Antimicrobials
SEMG1	semenogelin I	Antimicrobials
TNFSF10	tumor necrosis factor (ligand) superfamily, member 10	Antimicrobials
CCL20	chemokine (C-C motif) ligand 20	Antimicrobials
SOCS1	suppressor of cytokine signaling 1	Antimicrobials
RNASEL	ribonuclease L (2',5'-oligoisoadenylate synthetase-dependent)	Antimicrobials
IRF1	interferon regulatory factor 1	Antimicrobials
IL15	interleukin 15	Antimicrobials
APOBEC3F	apolipoprotein B mRNA editing enzyme, catalytic polypeptide-like 3F	Antimicrobials
RARRES3	retinoic acid receptor responder (tazarotene induced) 3	Antimicrobials
CHIT1	chitinase 1 (chitotriosidase)	Antimicrobials
IFNA1	interferon, alpha 1	Antimicrobials
CD40	CD40 molecule, TNF receptor superfamily member 5	Antimicrobials
TLR7	toll-like receptor 7	Antimicrobials
PPIA	peptidylprolyl isomerase A (cyclophilin A)	Antimicrobials
HFE	hemochromatosis	Antimicrobials
ZYX	zyxin	Antimicrobials
NLRX1	NLR family member X1	Antimicrobials
PGC	progastricsin (pepsinogen C)	Antimicrobials
VEGFA	vascular endothelial growth factor A	Antimicrobials
IKBKE	inhibitor of kappa light polypeptide gene enhancer in B-cells, kinase epsilon	Antimicrobials
ISG15	ISG15 ubiquitin-like modifier	Antimicrobials
DHX58	DEXH (Asp-Glu-X-His) box polypeptide 58	Antimicrobials
TNFAIP3	tumor necrosis factor, alpha-induced protein 3	Antimicrobials
TFR2	transferrin receptor 2	Antimicrobials
FCN2	ficolin (collagen/fibrinogen domain containing lectin) 2 (hucolin)	Antimicrobials
MUC4	mucin 4, cell surface associated	Antimicrobials
F2R	coagulation factor II (thrombin) receptor	Antimicrobials
ELN	elastin	Antimicrobials
IL27	interleukin 27	Antimicrobials
MAPT	microtubule-associated protein tau	Antimicrobials
LYZ	lysozyme (renal amyloidosis)	Antimicrobials
CCL5	chemokine (C-C motif) ligand 5	Antimicrobials
LEP	leptin	Antimicrobials
CYLD	cylindromatosis (turban tumor syndrome)	Antimicrobials
KLKB1	kallikrein B, plasma (Fletcher factor) 1	Antimicrobials
CST4	cystatin S	Antimicrobials
CSRP1	cysteine and glycine-rich protein 1	Antimicrobials
MAPK14	mitogen-activated protein kinase 14	Antimicrobials
JUN	jun oncogene	Antimicrobials
ITGAV	integrin, alpha V (vitronectin receptor, alpha polypeptide, antigen CD51)	Antimicrobials
IRF5	interferon regulatory factor 5	Antimicrobials
CCR6	chemokine (C-C motif) receptor 6	Antimicrobials
IL12B	interleukin 12B (natural killer cell stimulatory factor 2, cytotoxic lymphocyte maturation factor 2, p40)	Antimicrobials
TLR8	toll-like receptor 8	Antimicrobials
GNLY	granulysin	Antimicrobials
CD81	CD81 molecule	Antimicrobials
EIF2AK2	eukaryotic translation initiation factor 2-alpha kinase 2	Antimicrobials
APOM	apolipoprotein M	Antimicrobials
CACYBP	calcyclin binding protein	Antimicrobials
NOD1	nucleotide-binding oligomerization domain containing 1	Antimicrobials
MAPK8	mitogen-activated protein kinase 8	Antimicrobials
MAPK3	mitogen-activated protein kinase 3	Antimicrobials
BST2	bone marrow stromal cell antigen 2	Antimicrobials
BPHL	biphenyl hydrolase-like (serine hydrolase)	Antimicrobials
PLA2G2A	phospholipase A2, group IIA (platelets, synovial fluid)	Antimicrobials
GRN	granulin	Antimicrobials
NEWENTRY	Record to support submission of GeneRIFs for a gene not in Entrez Gene (human; man).	Antimicrobials
PDGFRA	platelet-derived growth factor receptor, alpha polypeptide	Antimicrobials
GNAI1	guanine nucleotide binding protein (G protein), alpha inhibiting activity polypeptide 1	Antimicrobials
WNT5A	wingless-type MMTV integration site family, member 5A	Antimicrobials
FURIN	furin (paired basic amino acid cleaving enzyme)	Antimicrobials
ADAR	adenosine deaminase, RNA-specific	Antimicrobials
TYK2	tyrosine kinase 2	Antimicrobials
NOS2	nitric oxide synthase 2, inducible	Antimicrobials
TRAF3	TNF receptor-associated factor 3	Antimicrobials
TPT1	tumor protein, translationally-controlled 1	Antimicrobials
TPM2	tropomyosin 2 (beta)	Antimicrobials
NEO1	neogenin homolog 1 (chicken)	Antimicrobials
AHNAK	AHNAK nucleoprotein	Antimicrobials
TLR1	toll-like receptor 1	Antimicrobials
TK2	thymidine kinase 2, mitochondrial	Antimicrobials
PRDX2	peroxiredoxin 2	Antimicrobials
MX2	myxovirus (influenza virus) resistance 2 (mouse)	Antimicrobials
FGF2	fibroblast growth factor 2 (basic)	Antimicrobials
FGA	fibrinogen alpha chain	Antimicrobials
TCF7L2	transcription factor 7-like 2 (T-cell specific, HMG-box)	Antimicrobials
F2RL1	coagulation factor II (thrombin) receptor-like 1	Antimicrobials
DAK	dihydroxyacetone kinase 2 homolog (S. cerevisiae)	Antimicrobials
MSR1	macrophage scavenger receptor 1	Antimicrobials
NFKBIZ	nuclear factor of kappa light polypeptide gene enhancer in B-cells inhibitor, zeta	Antimicrobials
LMBR1	limb region 1 homolog (mouse)	Antimicrobials
SPINLW1	serine peptidase inhibitor-like, with Kunitz and WAP domains 1 (eppin)	Antimicrobials
SRC	v-src sarcoma (Schmidt-Ruppin A-2) viral oncogene homolog (avian)	Antimicrobials
MPO	myeloperoxidase	Antimicrobials
ELAVL1	ELAV (embryonic lethal, abnormal vision, Drosophila)-like 1 (Hu antigen R)	Antimicrobials
ROBO3	roundabout, axon guidance receptor, homolog 3 (Drosophila)	Antimicrobials
SP1	Sp1 transcription factor	Antimicrobials
SOD1	superoxide dismutase 1, soluble	Antimicrobials
PDF	peptide deformylase (mitochondrial)	Antimicrobials
DLL4	delta-like 4 (Drosophila)	Antimicrobials
ECD	ecdysoneless homolog (Drosophila)	Antimicrobials
SLC11A1	solute carrier family 11 (proton-coupled divalent metal ion transporters), member 1	Antimicrobials
DMBT1	deleted in malignant brain tumors 1	Antimicrobials
TMEM173	transmembrane protein 173	Antimicrobials
SKIV2L	superkiller viralicidic activity 2-like (S. cerevisiae)	Antimicrobials
SEMG2	semenogelin II	Antimicrobials
LTA	lymphotoxin alpha (TNF superfamily, member 1)	Antimicrobials
DES	desmin	Antimicrobials
DCK	deoxycytidine kinase	Antimicrobials
DAXX	death-domain associated protein	Antimicrobials
TNFRSF10A	tumor necrosis factor receptor superfamily, member 10a	Antimicrobials
TNFRSF10B	tumor necrosis factor receptor superfamily, member 10b	Antimicrobials
EED	embryonic ectoderm development	Antimicrobials
CCL4	chemokine (C-C motif) ligand 4	Antimicrobials
LIMS1	LIM and senescent cell antigen-like domains 1	Antimicrobials
LALBA	lactalbumin, alpha-	Antimicrobials
APOBEC3H	apolipoprotein B mRNA editing enzyme, catalytic polypeptide-like 3H	Antimicrobials
TMPRSS6	transmembrane protease, serine 6	Antimicrobials
SPINK5	serine peptidase inhibitor, Kazal type 5	Antimicrobials
MARCO	macrophage receptor with collagenous structure	Antimicrobials
BECN1	beclin 1, autophagy related	Antimicrobials
TNFSF11	tumor necrosis factor (ligand) superfamily, member 11	Antimicrobials
KNG1	kininogen 1	Antimicrobials
CSK	c-src tyrosine kinase	Antimicrobials
KLRK1	killer cell lectin-like receptor subfamily K, member 1	Antimicrobials
KCNH2	potassium voltage-gated channel, subfamily H (eag-related), member 2	Antimicrobials
JUND	jun D proto-oncogene	Antimicrobials
JAK1	Janus kinase 1	Antimicrobials
CREB1	cAMP responsive element binding protein 1	Antimicrobials
CLDN4	claudin 4	Antimicrobials
CCL28	chemokine (C-C motif) ligand 28	Antimicrobials
RNASE3	ribonuclease, RNase A family, 3 (eosinophil cationic protein)	Antimicrobials
RN7SL1	RNA, 7SL, cytoplasmic 1	Antimicrobials
IRF7	interferon regulatory factor 7	Antimicrobials
IREB2	iron-responsive element binding protein 2	Antimicrobials
ILK	integrin-linked kinase	Antimicrobials
IL18	interleukin 18 (interferon-gamma-inducing factor)	Antimicrobials
IL17A	interleukin 17A	Antimicrobials
LTB4R	leukotriene B4 receptor	Antimicrobials
APOBEC3A	apolipoprotein B mRNA editing enzyme, catalytic polypeptide-like 3A	Antimicrobials
MASP2	mannan-binding lectin serine peptidase 2	Antimicrobials
TRIM27	tripartite motif-containing 27	Antimicrobials
RELA	v-rel reticuloendotheliosis viral oncogene homolog A (avian)	Antimicrobials
IL7R	interleukin 7 receptor	Antimicrobials
IL1A	interleukin 1, alpha	Antimicrobials
PTX3	pentraxin-related gene, rapidly induced by IL-1 beta	Antimicrobials
IFNAR2	interferon (alpha, beta and omega) receptor 2	Antimicrobials
IFN1@	interferon, type 1, cluster	Antimicrobials
SYTL1	synaptotagmin-like 1	Antimicrobials
APOBEC3C	apolipoprotein B mRNA editing enzyme, catalytic polypeptide-like 3C	Antimicrobials
DDX17	DEAD (Asp-Glu-Ala-Asp) box polypeptide 17	Antimicrobials
PTGS2	prostaglandin-endoperoxide synthase 2 (prostaglandin G/H synthase and cyclooxygenase)	Antimicrobials
HTR1A	5-hydroxytryptamine (serotonin) receptor 1A	Antimicrobials
SEPT-7	septin 7	Antimicrobials
CD40LG	CD40 ligand	Antimicrobials
CD14	CD14 molecule	Antimicrobials
CD8A	CD8a molecule	Antimicrobials
CD4	CD4 molecule	Antimicrobials
MASP1	mannan-binding lectin serine peptidase 1 (C4/C2 activating component of Ra-reactive factor)	Antimicrobials
PROC	protein C (inactivator of coagulation factors Va and VIIIa)	Antimicrobials
MAP2K2	mitogen-activated protein kinase kinase 2	Antimicrobials
MAP2K1	mitogen-activated protein kinase kinase 1	Antimicrobials
HRG	histidine-rich glycoprotein	Antimicrobials
NDRG1	N-myc downstream regulated 1	Antimicrobials
IRF9	interferon regulatory factor 9	Antimicrobials
TRIM22	tripartite motif-containing 22	Antimicrobials
LANCL1	LanC lantibiotic synthetase component C-like 1 (bacterial)	Antimicrobials
PPP4C	protein phosphatase 4 (formerly X), catalytic subunit	Antimicrobials
HMOX1	heme oxygenase (decycling) 1	Antimicrobials
HMGB1	high-mobility group box 1	Antimicrobials
HLA-B	major histocompatibility complex, class I, B	Antimicrobials
RNASE7	ribonuclease, RNase A family, 7	Antimicrobials
ABCC4	ATP-binding cassette, sub-family C (CFTR/MRP), member 4	Antimicrobials
HGF	hepatocyte growth factor (hepapoietin A; scatter factor)	Antimicrobials
HDAC1	histone deacetylase 1	Antimicrobials
IL28RA	interleukin 28 receptor, alpha (interferon, lambda receptor)	Antimicrobials
PLSCR1	phospholipid scramblase 1	Antimicrobials
B2M	beta-2-microglobulin	Antimicrobials
BACH2	BTB and CNC homology 1, basic leucine zipper transcription factor 2	Antimicrobials
TANK	TRAF family member-associated NFKB activator	Antimicrobials
PIK3CG	phosphoinositide-3-kinase, catalytic, gamma polypeptide	Antimicrobials
ARRB1	arrestin, beta 1	Antimicrobials
RSAD2	radical S-adenosyl methionine domain containing 2	Antimicrobials
STAB2	stabilin 2	Antimicrobials
TBK1	TANK-binding kinase 1	Antimicrobials
PDYN	prodynorphin	Antimicrobials
PDGFRB	platelet-derived growth factor receptor, beta polypeptide	Antimicrobials
PDCD1	programmed cell death 1	Antimicrobials
PCSK2	proprotein convertase subtilisin/kexin type 2	Antimicrobials
PCSK1	proprotein convertase subtilisin/kexin type 1	Antimicrobials
ARG2	arginase, type II	Antimicrobials
AQP9	aquaporin 9	Antimicrobials
FASLG	Fas ligand (TNF superfamily, member 6)	Antimicrobials
APOH	apolipoprotein H (beta-2-glycoprotein I)	Antimicrobials
BIRC5	baculoviral IAP repeat-containing 5	Antimicrobials
ANXA6	annexin A6	Antimicrobials
IL22	interleukin 22	Antimicrobials
VTN	vitronectin	Antimicrobials
VIM	vimentin	Antimicrobials
VCAM1	vascular cell adhesion molecule 1	Antimicrobials
PRDX1	peroxiredoxin 1	Antimicrobials
GFAP	glial fibrillary acidic protein	Antimicrobials
GBP2	guanylate binding protein 2, interferon-inducible	Antimicrobials
ALB	albumin	Antimicrobials
SLC29A3	solute carrier family 29 (nucleoside transporters), member 3	Antimicrobials
OAS1	2',5'-oligoadenylate synthetase 1, 40/46kDa	Antimicrobials
AGER	advanced glycosylation end product-specific receptor	Antimicrobials
UNC93B1	unc-93 homolog B1 (C. elegans)	Antimicrobials
TNFSF4	tumor necrosis factor (ligand) superfamily, member 4	Antimicrobials
NOS1	nitric oxide synthase 1 (neuronal)	Antimicrobials
ACTG1	actin, gamma 1	Antimicrobials
ACTA1	actin, alpha 1, skeletal muscle	Antimicrobials
ACO1	aconitase 1, soluble	Antimicrobials
SERPINA3	serpin peptidase inhibitor, clade A (alpha-1 antiproteinase, antitrypsin), member 3	Antimicrobials
IL8RA	interleukin 8 receptor, alpha	Antimicrobials
CCL15	chemokine (C-C motif) ligand 15	Antimicrobials
CCL14	chemokine (C-C motif) ligand 14	Antimicrobials
CCL4	chemokine (C-C motif) ligand 4	Antimicrobials
CCL16	chemokine (C-C motif) ligand 16	Antimicrobials
CCL19	chemokine (C-C motif) ligand 19	Antimicrobials
CCL13	chemokine (C-C motif) ligand 13	Antimicrobials
CCL18	chemokine (C-C motif) ligand 18 (pulmonary and activation-regulated)	Antimicrobials
CCL17	chemokine (C-C motif) ligand 17	Antimicrobials
CCL26	chemokine (C-C motif) ligand 26	Antimicrobials
CCL22	chemokine (C-C motif) ligand 22	Antimicrobials
CCR3	chemokine (C-C motif) receptor 3	Antimicrobials
CCL28	chemokine (C-C motif) ligand 28	Antimicrobials
CCL4L2	chemokine (C-C motif) ligand 4-like 2	Antimicrobials
CCBP2	chemokine binding protein 2	Antimicrobials
CCR7	chemokine (C-C motif) receptor 7	Antimicrobials
CCL27	chemokine (C-C motif) ligand 27	Antimicrobials
CCR8	chemokine (C-C motif) receptor 8	Antimicrobials
CCRL1	chemokine (C-C motif) receptor-like 1	Antimicrobials
CCR10	chemokine (C-C motif) receptor 10	Antimicrobials
CCL2	chemokine (C-C motif) ligand 2	Antimicrobials
CCL21	chemokine (C-C motif) ligand 21	Antimicrobials
CCL7	chemokine (C-C motif) ligand 7	Antimicrobials
CCL5	chemokine (C-C motif) ligand 5	Antimicrobials
CCL3	chemokine (C-C motif) ligand 3	Antimicrobials
CCL20	chemokine (C-C motif) ligand 20	Antimicrobials
CCL11	chemokine (C-C motif) ligand 11	Antimicrobials
CCR5	chemokine (C-C motif) receptor 5	Antimicrobials
CCL23	chemokine (C-C motif) ligand 23	Antimicrobials
CCL25	chemokine (C-C motif) ligand 25	Antimicrobials
CCL1	chemokine (C-C motif) ligand 1	Antimicrobials
CCL3L3	chemokine (C-C motif) ligand 3-like 3	Antimicrobials
CCL4L1	chemokine (C-C motif) ligand 4-like 1	Antimicrobials
CXCL12	chemokine (C-X-C motif) ligand 12 (stromal cell-derived factor 1)	Antimicrobials
XCL1	chemokine (C motif) ligand 1	Antimicrobials
CCL8	chemokine (C-C motif) ligand 8	Antimicrobials
CCL3L1	chemokine (C-C motif) ligand 3-like 1	Antimicrobials
CCR1	chemokine (C-C motif) receptor 1	Antimicrobials
CCL24	chemokine (C-C motif) ligand 24	Antimicrobials
XCL2	chemokine (C motif) ligand 2	Antimicrobials
CXCL1	chemokine (C-X-C motif) ligand 1 (melanoma growth stimulating activity, alpha)	Antimicrobials
CXCL10	chemokine (C-X-C motif) ligand 10	Antimicrobials
CXCR4	chemokine (C-X-C motif) receptor 4	Antimicrobials
CXCL2	chemokine (C-X-C motif) ligand 2	Antimicrobials
CXCR6	chemokine (C-X-C motif) receptor 6	Antimicrobials
CCR4	chemokine (C-C motif) receptor 4	Antimicrobials
CXCL11	chemokine (C-X-C motif) ligand 11	Antimicrobials
FAM19A5	family with sequence similarity 19 (chemokine (C-C motif)-like), member A5	Antimicrobials
FAM19A3	family with sequence similarity 19 (chemokine (C-C motif)-like), member A3	Antimicrobials
FAM19A4	family with sequence similarity 19 (chemokine (C-C motif)-like), member A4	Antimicrobials
FAM19A1	family with sequence similarity 19 (chemokine (C-C motif)-like), member A1	Antimicrobials
FAM19A2	family with sequence similarity 19 (chemokine (C-C motif)-like), member A2	Antimicrobials
CCL14-CCL15	chemokine ligand 14, chemokine ligand 15 transcription unit	Antimicrobials
IL6	interleukin 6 (interferon, beta 2)	Antimicrobials
TNF	tumor necrosis factor (TNF superfamily, member 2)	Antimicrobials
IL1B	interleukin 1, beta	Antimicrobials
IL18	interleukin 18 (interferon-gamma-inducing factor)	Antimicrobials
PTK2B	PTK2B protein tyrosine kinase 2 beta	Antimicrobials
VEGFA	vascular endothelial growth factor A	Antimicrobials
IL4	interleukin 4	Antimicrobials
CDH1	cadherin 1, type 1, E-cadherin (epithelial)	Antimicrobials
CD40	CD40 molecule, TNF receptor superfamily member 5	Antimicrobials
DEFB103A	defensin, beta 103A	Antimicrobials
F2RL1	coagulation factor II (thrombin) receptor-like 1	Antimicrobials
MMP9	matrix metallopeptidase 9 (gelatinase B, 92kDa gelatinase, 92kDa type IV collagenase)	Antimicrobials
LTBP1	latent transforming growth factor beta binding protein 1	Antimicrobials
DEFB4	defensin, beta 4	Antimicrobials
TNFSF10	tumor necrosis factor (ligand) superfamily, member 10	Antimicrobials
IL13	interleukin 13	Antimicrobials
IL10	interleukin 10	Antimicrobials
IL2	interleukin 2	Antimicrobials
PPARG	peroxisome proliferator-activated receptor gamma	Antimicrobials
FGR	Gardner-Rasheed feline sarcoma viral (v-fgr) oncogene homolog	Antimicrobials
MIF	macrophage migration inhibitory factor (glycosylation-inhibiting factor)	Antimicrobials
CRP	C-reactive protein, pentraxin-related	Antimicrobials
JAK2	Janus kinase 2	Antimicrobials
IL1A	interleukin 1, alpha	Antimicrobials
PTK2	PTK2 protein tyrosine kinase 2	Antimicrobials
PTGDR	prostaglandin D2 receptor (DP)	Antimicrobials
CD86	CD86 molecule	Antimicrobials
HCK	hemopoietic cell kinase	Antimicrobials
ARRB1	arrestin, beta 1	Antimicrobials
GNAI1	guanine nucleotide binding protein (G protein), alpha inhibiting activity polypeptide 1	Antimicrobials
VDR	vitamin D (1,25- dihydroxyvitamin D3) receptor	Antimicrobials
OLR1	oxidized low density lipoprotein (lectin-like) receptor 1	Antimicrobials
ADRBK1	adrenergic, beta, receptor kinase 1	Antimicrobials
TXK	TXK tyrosine kinase	Antimicrobials
RNASE2	ribonuclease, RNase A family, 2 (liver, eosinophil-derived neurotoxin)	Antimicrobials
CD79A	CD79a molecule, immunoglobulin-associated alpha	BCRSignalingPathway
CD79B	CD79b molecule, immunoglobulin-associated beta	BCRSignalingPathway
LYN	v-yes-1 Yamaguchi sarcoma viral related oncogene homolog	BCRSignalingPathway
SYK	spleen tyrosine kinase	BCRSignalingPathway
BTK	Bruton agammaglobulinemia tyrosine kinase	BCRSignalingPathway
BLNK	B-cell linker	BCRSignalingPathway
VAV3	vav 3 guanine nucleotide exchange factor	BCRSignalingPathway
VAV1	vav 1 guanine nucleotide exchange factor	BCRSignalingPathway
VAV2	vav 2 guanine nucleotide exchange factor	BCRSignalingPathway
RAC1	ras-related C3 botulinum toxin substrate 1 (rho family, small GTP binding protein Rac1)	BCRSignalingPathway
RAC2	ras-related C3 botulinum toxin substrate 2 (rho family, small GTP binding protein Rac2)	BCRSignalingPathway
RAC3	ras-related C3 botulinum toxin substrate 3 (rho family, small GTP binding protein Rac3)	BCRSignalingPathway
PPP3CA	protein phosphatase 3 (formerly 2B), catalytic subunit, alpha isoform	BCRSignalingPathway
PPP3CB	protein phosphatase 3 (formerly 2B), catalytic subunit, beta isoform	BCRSignalingPathway
PPP3CC	protein phosphatase 3 (formerly 2B), catalytic subunit, gamma isoform	BCRSignalingPathway
CHP	calcium binding protein P22	BCRSignalingPathway
PPP3R1	protein phosphatase 3 (formerly 2B), regulatory subunit B, alpha isoform	BCRSignalingPathway
PPP3R2	protein phosphatase 3 (formerly 2B), regulatory subunit B, beta isoform	BCRSignalingPathway
CHP2	calcineurin B homologous protein 2	BCRSignalingPathway
NFAT5	nuclear factor of activated T-cells 5, tonicity-responsive	BCRSignalingPathway
NFATC1	nuclear factor of activated T-cells, cytoplasmic, calcineurin-dependent 1	BCRSignalingPathway
NFATC2	nuclear factor of activated T-cells, cytoplasmic, calcineurin-dependent 2	BCRSignalingPathway
NFATC3	nuclear factor of activated T-cells, cytoplasmic, calcineurin-dependent 3	BCRSignalingPathway
NFATC4	nuclear factor of activated T-cells, cytoplasmic, calcineurin-dependent 4	BCRSignalingPathway
HRAS	v-Ha-ras Harvey rat sarcoma viral oncogene homolog	BCRSignalingPathway
KRAS	v-Ki-ras2 Kirsten rat sarcoma viral oncogene homolog	BCRSignalingPathway
NRAS	neuroblastoma RAS viral (v-ras) oncogene homolog	BCRSignalingPathway
FOS	v-fos FBJ murine osteosarcoma viral oncogene homolog	BCRSignalingPathway
JUN	jun oncogene	BCRSignalingPathway
CARD11	caspase recruitment domain family, member 11	BCRSignalingPathway
BCL10	B-cell CLL/lymphoma 10	BCRSignalingPathway
MALT1	mucosa associated lymphoid tissue lymphoma translocation gene 1	BCRSignalingPathway
CHUK	conserved helix-loop-helix ubiquitous kinase	BCRSignalingPathway
IKBKB	inhibitor of kappa light polypeptide gene enhancer in B-cells, kinase beta	BCRSignalingPathway
IKBKG	inhibitor of kappa light polypeptide gene enhancer in B-cells, kinase gamma	BCRSignalingPathway
NFKB1	nuclear factor of kappa light polypeptide gene enhancer in B-cells 1	BCRSignalingPathway
RELA	v-rel reticuloendotheliosis viral oncogene homolog A (avian)	BCRSignalingPathway
NFKBIA	nuclear factor of kappa light polypeptide gene enhancer in B-cells inhibitor, alpha	BCRSignalingPathway
NFKBIB	nuclear factor of kappa light polypeptide gene enhancer in B-cells inhibitor, beta	BCRSignalingPathway
NFKBIE	nuclear factor of kappa light polypeptide gene enhancer in B-cells inhibitor, epsilon	BCRSignalingPathway
CD81	CD81 molecule	BCRSignalingPathway
CD19	CD19 molecule	BCRSignalingPathway
CR2	complement component (3d/Epstein Barr virus) receptor 2	BCRSignalingPathway
PIK3R5	phosphoinositide-3-kinase, regulatory subunit 5	BCRSignalingPathway
PIK3R1	phosphoinositide-3-kinase, regulatory subunit 1 (alpha)	BCRSignalingPathway
PIK3R2	phosphoinositide-3-kinase, regulatory subunit 2 (beta)	BCRSignalingPathway
PIK3R3	phosphoinositide-3-kinase, regulatory subunit 3 (gamma)	BCRSignalingPathway
PIK3CA	phosphoinositide-3-kinase, catalytic, alpha polypeptide	BCRSignalingPathway
PIK3CB	phosphoinositide-3-kinase, catalytic, beta polypeptide	BCRSignalingPathway
PIK3CD	phosphoinositide-3-kinase, catalytic, delta polypeptide	BCRSignalingPathway
PIK3CG	phosphoinositide-3-kinase, catalytic, gamma polypeptide	BCRSignalingPathway
AKT3	v-akt murine thymoma viral oncogene homolog 3 (protein kinase B, gamma)	BCRSignalingPathway
AKT1	v-akt murine thymoma viral oncogene homolog 1	BCRSignalingPathway
AKT2	v-akt murine thymoma viral oncogene homolog 2	BCRSignalingPathway
GSK3B	glycogen synthase kinase 3 beta	BCRSignalingPathway
INPP5D	inositol polyphosphate-5-phosphatase, 145kDa	BCRSignalingPathway
CD22	CD22 molecule	BCRSignalingPathway
CD72	CD72 molecule	BCRSignalingPathway
PTPN6	protein tyrosine phosphatase, non-receptor type 6	BCRSignalingPathway
LILRB3	leukocyte immunoglobulin-like receptor, subfamily B (with TM and ITIM domains), member 3	BCRSignalingPathway
FCGR2B	Fc fragment of IgG, low affinity IIb, receptor (CD32)	BCRSignalingPathway
RASGRP3	RAS guanyl releasing protein 3 (calcium and DAG-regulated)	BCRSignalingPathway
PLCG2	phospholipase C, gamma 2 (phosphatidylinositol-specific)	BCRSignalingPathway
PRKCB	protein kinase C, beta	BCRSignalingPathway
IFITM1	interferon induced transmembrane protein 1 (9-27)	BCRSignalingPathway
IGH@	immunoglobulin heavy locus	BCRSignalingPathway
IGHA1	immunoglobulin heavy constant alpha 1	BCRSignalingPathway
IGHA2	immunoglobulin heavy constant alpha 2 (A2m marker)	BCRSignalingPathway
IGHD	immunoglobulin heavy constant delta	BCRSignalingPathway
IGHD@	immunoglobulin heavy diversity group	BCRSignalingPathway
IGHD1-1	immunoglobulin heavy diversity 1-1	BCRSignalingPathway
IGHD1-14	immunoglobulin heavy diversity 1-14 (non-functional)	BCRSignalingPathway
IGHD1-20	immunoglobulin heavy diversity 1-20	BCRSignalingPathway
IGHD1-26	immunoglobulin heavy diversity 1-26	BCRSignalingPathway
IGHD1-7	immunoglobulin heavy diversity 1-7	BCRSignalingPathway
IGHD2-15	immunoglobulin heavy diversity 2-15	BCRSignalingPathway
IGHD2-2	immunoglobulin heavy diversity 2-2	BCRSignalingPathway
IGHD2-21	immunoglobulin heavy diversity 2-21	BCRSignalingPathway
IGHD2-8	immunoglobulin heavy diversity 2-8	BCRSignalingPathway
IGHD3-10	immunoglobulin heavy diversity 3-10	BCRSignalingPathway
IGHD3-16	immunoglobulin heavy diversity 3-16	BCRSignalingPathway
IGHD3-22	immunoglobulin heavy diversity 3-22	BCRSignalingPathway
IGHD3-3	immunoglobulin heavy diversity 3-3	BCRSignalingPathway
IGHD3-9	immunoglobulin heavy diversity 3-9	BCRSignalingPathway
IGHD4-11	immunoglobulin heavy diversity 4-11 (non-functional)	BCRSignalingPathway
IGHD4-17	immunoglobulin heavy diversity 4-17	BCRSignalingPathway
IGHD4-23	immunoglobulin heavy diversity 4-23 (non-functional)	BCRSignalingPathway
IGHD4-4	immunoglobulin heavy diversity 4-4	BCRSignalingPathway
IGHD5-12	immunoglobulin heavy diversity 5-12	BCRSignalingPathway
IGHD5-18	immunoglobulin heavy diversity 5-18	BCRSignalingPathway
IGHD5-24	immunoglobulin heavy diversity 5-24 (non-functional)	BCRSignalingPathway
IGHD5-5	immunoglobulin heavy diversity 5-5	BCRSignalingPathway
IGHD6-13	immunoglobulin heavy diversity 6-13	BCRSignalingPathway
IGHD6-19	immunoglobulin heavy diversity 6-19	BCRSignalingPathway
IGHD6-25	immunoglobulin heavy diversity 6-25	BCRSignalingPathway
IGHD6-6	immunoglobulin heavy diversity 6-6	BCRSignalingPathway
IGHD7-27	immunoglobulin heavy diversity 7-27	BCRSignalingPathway
IGHE	immunoglobulin heavy constant epsilon	BCRSignalingPathway
IGHG1	immunoglobulin heavy constant gamma 1 (G1m marker)	BCRSignalingPathway
IGHG2	immunoglobulin heavy constant gamma 2 (G2m marker)	BCRSignalingPathway
IGHG3	immunoglobulin heavy constant gamma 3 (G3m marker)	BCRSignalingPathway
IGHG4	immunoglobulin heavy constant gamma 4 (G4m marker)	BCRSignalingPathway
IGHJ@	immunoglobulin heavy joining group	BCRSignalingPathway
IGHJ1	immunoglobulin heavy joining 1	BCRSignalingPathway
IGHJ2	immunoglobulin heavy joining 2	BCRSignalingPathway
IGHJ3	immunoglobulin heavy joining 3	BCRSignalingPathway
IGHJ4	immunoglobulin heavy joining 4	BCRSignalingPathway
IGHJ5	immunoglobulin heavy joining 5	BCRSignalingPathway
IGHJ6	immunoglobulin heavy joining 6	BCRSignalingPathway
IGHM	immunoglobulin heavy constant mu	BCRSignalingPathway
IGHV@	immunoglobulin heavy variable group	BCRSignalingPathway
IGHV1-18	immunoglobulin heavy variable 1-18	BCRSignalingPathway
IGHV1-2	immunoglobulin heavy variable 1-2	BCRSignalingPathway
IGHV1-24	immunoglobulin heavy variable 1-24	BCRSignalingPathway
IGHV1-3	immunoglobulin heavy variable 1-3	BCRSignalingPathway
IGHV1-45	immunoglobulin heavy variable 1-45	BCRSignalingPathway
IGHV1-46	immunoglobulin heavy variable 1-46	BCRSignalingPathway
IGHV1-58	immunoglobulin heavy variable 1-58	BCRSignalingPathway
IGHV1-69	immunoglobulin heavy variable 1-69	BCRSignalingPathway
IGHV1-8	immunoglobulin heavy variable 1-8	BCRSignalingPathway
IGHV1-C	immunoglobulin heavy variable 1-C (provisional, non-functional)	BCRSignalingPathway
IGHV1-F	immunoglobulin heavy variable 1-F (provisional)	BCRSignalingPathway
IGHV2-26	immunoglobulin heavy variable 2-26	BCRSignalingPathway
IGHV2-5	immunoglobulin heavy variable 2-5	BCRSignalingPathway
IGHV2-70	immunoglobulin heavy variable 2-70	BCRSignalingPathway
IGHV3-11	immunoglobulin heavy variable 3-11 (gene/pseudogene)	BCRSignalingPathway
IGHV3-13	immunoglobulin heavy variable 3-13	BCRSignalingPathway
IGHV3-15	immunoglobulin heavy variable 3-15	BCRSignalingPathway
IGHV3-16	immunoglobulin heavy variable 3-16 (non-functional)	BCRSignalingPathway
IGHV3-20	immunoglobulin heavy variable 3-20	BCRSignalingPathway
IGHV3-21	immunoglobulin heavy variable 3-21	BCRSignalingPathway
IGHV3-23	immunoglobulin heavy variable 3-23	BCRSignalingPathway
IGHV3-30	immunoglobulin heavy variable 3-30	BCRSignalingPathway
IGHV3-30-3	immunoglobulin heavy variable 3-30-3	BCRSignalingPathway
IGHV3-30-5	immunoglobulin heavy variable 3-30-5	BCRSignalingPathway
IGHV3-33	immunoglobulin heavy variable 3-33	BCRSignalingPathway
IGHV3-35	immunoglobulin heavy variable 3-35 (non-functional)	BCRSignalingPathway
IGHV3-38	immunoglobulin heavy variable 3-38 (non-functional)	BCRSignalingPathway
IGHV3-43	immunoglobulin heavy variable 3-43	BCRSignalingPathway
IGHV3-48	immunoglobulin heavy variable 3-48	BCRSignalingPathway
IGHV3-49	immunoglobulin heavy variable 3-49	BCRSignalingPathway
IGHV3-53	immunoglobulin heavy variable 3-53	BCRSignalingPathway
IGHV3-64	immunoglobulin heavy variable 3-64	BCRSignalingPathway
IGHV3-66	immunoglobulin heavy variable 3-66	BCRSignalingPathway
IGHV3-7	immunoglobulin heavy variable 3-7	BCRSignalingPathway
IGHV3-72	immunoglobulin heavy variable 3-72	BCRSignalingPathway
IGHV3-73	immunoglobulin heavy variable 3-73	BCRSignalingPathway
IGHV3-74	immunoglobulin heavy variable 3-74	BCRSignalingPathway
IGHV3-9	immunoglobulin heavy variable 3-9	BCRSignalingPathway
IGHV3-D	immunoglobulin heavy variable 3-D (provisional)	BCRSignalingPathway
IGHV3-H	immunoglobulin heavy variable 3-H pseudogene (provisional)	BCRSignalingPathway
IGHV4-28	immunoglobulin heavy variable 4-28	BCRSignalingPathway
IGHV4-30-1	immunoglobulin heavy variable 4-30-1	BCRSignalingPathway
IGHV4-30-2	immunoglobulin heavy variable 4-30-2	BCRSignalingPathway
IGHV4-30-4	immunoglobulin heavy variable 4-30-4	BCRSignalingPathway
IGHV4-31	immunoglobulin heavy variable 4-31	BCRSignalingPathway
IGHV4-34	immunoglobulin heavy variable 4-34	BCRSignalingPathway
IGHV4-39	immunoglobulin heavy variable 4-39	BCRSignalingPathway
IGHV4-4	immunoglobulin heavy variable 4-4	BCRSignalingPathway
IGHV4-59	immunoglobulin heavy variable 4-59	BCRSignalingPathway
IGHV4-61	immunoglobulin heavy variable 4-61	BCRSignalingPathway
IGHV4-B	immunoglobulin heavy variable 4-B (provisional)	BCRSignalingPathway
IGHV5-51	immunoglobulin heavy variable 5-51	BCRSignalingPathway
IGHV5-A	immunoglobulin heavy variable 5-A (provisional, gene/pseudogene)	BCRSignalingPathway
IGHV6-1	immunoglobulin heavy variable 6-1	BCRSignalingPathway
IGHV7-4-1	immunoglobulin heavy variable 7-4-1	BCRSignalingPathway
IGHV7-81	immunoglobulin heavy variable 7-81 (non-functional)	BCRSignalingPathway
IGK@	immunoglobulin kappa locus	BCRSignalingPathway
IGKC	immunoglobulin kappa constant	BCRSignalingPathway
IGKDEL	immunoglobulin kappa deleting element or like	BCRSignalingPathway
IGKJ@	immunoglobulin kappa joining group	BCRSignalingPathway
IGKJ1	immunoglobulin kappa joining 1	BCRSignalingPathway
IGKJ2	immunoglobulin kappa joining 2	BCRSignalingPathway
IGKJ3	immunoglobulin kappa joining 3	BCRSignalingPathway
IGKJ4	immunoglobulin kappa joining 4	BCRSignalingPathway
IGKJ5	immunoglobulin kappa joining 5	BCRSignalingPathway
IGKV@	immunoglobulin kappa variable group	BCRSignalingPathway
IGKV1-12	immunoglobulin kappa variable 1-12	BCRSignalingPathway
IGKV1-13	immunoglobulin kappa variable 1-13 (gene/pseudogene)	BCRSignalingPathway
IGKV1-16	immunoglobulin kappa variable 1-16	BCRSignalingPathway
IGKV1-17	immunoglobulin kappa variable 1-17	BCRSignalingPathway
IGKV1-27	immunoglobulin kappa variable 1-27	BCRSignalingPathway
IGKV1-33	immunoglobulin kappa variable 1-33	BCRSignalingPathway
IGKV1-37	immunoglobulin kappa variable 1-37 (non-functional)	BCRSignalingPathway
IGKV1-39	immunoglobulin kappa variable 1-39 (gene/pseudogene)	BCRSignalingPathway
IGKV1-5	immunoglobulin kappa variable 1-5	BCRSignalingPathway
IGKV1-6	immunoglobulin kappa variable 1-6	BCRSignalingPathway
IGKV1-8	immunoglobulin kappa variable 1-8	BCRSignalingPathway
IGKV1-9	immunoglobulin kappa variable 1-9	BCRSignalingPathway
IGKV1D-12	immunoglobulin kappa variable 1D-12	BCRSignalingPathway
IGKV1D-13	immunoglobulin kappa variable 1D-13	BCRSignalingPathway
IGKV1D-16	immunoglobulin kappa variable 1D-16	BCRSignalingPathway
IGKV1D-17	immunoglobulin kappa variable 1D-17	BCRSignalingPathway
IGKV1D-33	immunoglobulin kappa variable 1D-33	BCRSignalingPathway
IGKV1D-37	immunoglobulin kappa variable 1D-37 (non-functional)	BCRSignalingPathway
IGKV1D-39	immunoglobulin kappa variable 1D-39	BCRSignalingPathway
IGKV1D-42	immunoglobulin kappa variable 1D-42 (non-functional)	BCRSignalingPathway
IGKV1D-43	immunoglobulin kappa variable 1D-43	BCRSignalingPathway
IGKV1D-8	immunoglobulin kappa variable 1D-8	BCRSignalingPathway
IGKV2-24	immunoglobulin kappa variable 2-24	BCRSignalingPathway
IGKV2-28	immunoglobulin kappa variable 2-28	BCRSignalingPathway
IGKV2-30	immunoglobulin kappa variable 2-30	BCRSignalingPathway
IGKV2-40	immunoglobulin kappa variable 2-40	BCRSignalingPathway
IGKV2D-24	immunoglobulin kappa variable 2D-24 (non-functional)	BCRSignalingPathway
IGKV2D-28	immunoglobulin kappa variable 2D-28	BCRSignalingPathway
IGKV2D-29	immunoglobulin kappa variable 2D-29	BCRSignalingPathway
IGKV2D-30	immunoglobulin kappa variable 2D-30	BCRSignalingPathway
IGKV2D-40	immunoglobulin kappa variable 2D-40	BCRSignalingPathway
IGKV3-11	immunoglobulin kappa variable 3-11	BCRSignalingPathway
IGKV3-15	immunoglobulin kappa variable 3-15	BCRSignalingPathway
IGKV3-20	immunoglobulin kappa variable 3-20	BCRSignalingPathway
IGKV3-7	immunoglobulin kappa variable 3-7 (non-functional)	BCRSignalingPathway
IGKV3D-11	immunoglobulin kappa variable 3D-11	BCRSignalingPathway
IGKV3D-15	immunoglobulin kappa variable 3D-15 (gene/pseudogene)	BCRSignalingPathway
IGKV3D-20	immunoglobulin kappa variable 3D-20	BCRSignalingPathway
IGKV3D-7	immunoglobulin kappa variable 3D-7	BCRSignalingPathway
IGKV4-1	immunoglobulin kappa variable 4-1	BCRSignalingPathway
IGKV5-2	immunoglobulin kappa variable 5-2	BCRSignalingPathway
IGKV6-21	immunoglobulin kappa variable 6-21 (non-functional)	BCRSignalingPathway
IGKV6D-21	immunoglobulin kappa variable 6D-21 (non-functional)	BCRSignalingPathway
IGKV6D-41	immunoglobulin kappa variable 6D-41 (non-functional)	BCRSignalingPathway
IGL@	immunoglobulin lambda locus	BCRSignalingPathway
IGLC@	immunoglobulin lambda constant group	BCRSignalingPathway
IGLC1	immunoglobulin lambda constant 1 (Mcg marker)	BCRSignalingPathway
IGLC2	immunoglobulin lambda constant 2 (Kern-Oz- marker)	BCRSignalingPathway
IGLC3	immunoglobulin lambda constant 3 (Kern-Oz+ marker)	BCRSignalingPathway
IGLC6	immunoglobulin lambda constant 6 (Kern+Oz- marker, gene/pseudogene)	BCRSignalingPathway
IGLC7	immunoglobulin lambda constant 7	BCRSignalingPathway
IGLJ@	immunoglobulin lambda joining group	BCRSignalingPathway
IGLJ1	immunoglobulin lambda joining 1	BCRSignalingPathway
IGLJ2	immunoglobulin lambda joining 2	BCRSignalingPathway
IGLJ3	immunoglobulin lambda joining 3	BCRSignalingPathway
IGLJ4	immunoglobulin lambda joining 4 (non-functional)	BCRSignalingPathway
IGLJ5	immunoglobulin lambda joining 5 (non-functional)	BCRSignalingPathway
IGLJ6	immunoglobulin lambda joining 6	BCRSignalingPathway
IGLJ7	immunoglobulin lambda joining 7	BCRSignalingPathway
IGLV@	immunoglobulin lambda variable group	BCRSignalingPathway
IGLV1-36	immunoglobulin lambda variable 1-36	BCRSignalingPathway
IGLV1-40	immunoglobulin lambda variable 1-40	BCRSignalingPathway
IGLV1-44	immunoglobulin lambda variable 1-44	BCRSignalingPathway
IGLV1-47	immunoglobulin lambda variable 1-47	BCRSignalingPathway
IGLV1-50	immunoglobulin lambda variable 1-50 (non-functional)	BCRSignalingPathway
IGLV1-51	immunoglobulin lambda variable 1-51	BCRSignalingPathway
IGLV10-54	immunoglobulin lambda variable 10-54	BCRSignalingPathway
IGLV11-55	immunoglobulin lambda variable 11-55 (non-functional)	BCRSignalingPathway
IGLV2-11	immunoglobulin lambda variable 2-11	BCRSignalingPathway
IGLV2-14	immunoglobulin lambda variable 2-14	BCRSignalingPathway
IGLV2-18	immunoglobulin lambda variable 2-18	BCRSignalingPathway
IGLV2-23	immunoglobulin lambda variable 2-23	BCRSignalingPathway
IGLV2-33	immunoglobulin lambda variable 2-33 (non-functional)	BCRSignalingPathway
IGLV2-8	immunoglobulin lambda variable 2-8	BCRSignalingPathway
IGLV3-1	immunoglobulin lambda variable 3-1	BCRSignalingPathway
IGLV3-10	immunoglobulin lambda variable 3-10	BCRSignalingPathway
IGLV3-12	immunoglobulin lambda variable 3-12	BCRSignalingPathway
IGLV3-16	immunoglobulin lambda variable 3-16	BCRSignalingPathway
IGLV3-19	immunoglobulin lambda variable 3-19	BCRSignalingPathway
IGLV3-21	immunoglobulin lambda variable 3-21	BCRSignalingPathway
IGLV3-22	immunoglobulin lambda variable 3-22 (gene/pseudogene)	BCRSignalingPathway
IGLV3-25	immunoglobulin lambda variable 3-25	BCRSignalingPathway
IGLV3-27	immunoglobulin lambda variable 3-27	BCRSignalingPathway
IGLV3-32	immunoglobulin lambda variable 3-32 (non-functional)	BCRSignalingPathway
IGLV3-9	immunoglobulin lambda variable 3-9 (gene/pseudogene)	BCRSignalingPathway
IGLV4-3	immunoglobulin lambda variable 4-3	BCRSignalingPathway
IGLV4-60	immunoglobulin lambda variable 4-60	BCRSignalingPathway
IGLV4-69	immunoglobulin lambda variable 4-69	BCRSignalingPathway
IGLV5-37	immunoglobulin lambda variable 5-37	BCRSignalingPathway
IGLV5-39	immunoglobulin lambda variable 5-39	BCRSignalingPathway
IGLV5-45	immunoglobulin lambda variable 5-45	BCRSignalingPathway
IGLV5-48	immunoglobulin lambda variable 5-48 (non-functional)	BCRSignalingPathway
IGLV5-52	immunoglobulin lambda variable 5-52	BCRSignalingPathway
IGLV6-57	immunoglobulin lambda variable 6-57	BCRSignalingPathway
IGLV7-43	immunoglobulin lambda variable 7-43	BCRSignalingPathway
IGLV7-46	immunoglobulin lambda variable 7-46 (gene/pseudogene)	BCRSignalingPathway
IGLV8-61	immunoglobulin lambda variable 8-61	BCRSignalingPathway
IGLV9-49	immunoglobulin lambda variable 9-49	BCRSignalingPathway
C3	complement component 3	Chemokines
C5	complement component 5	Chemokines
CAMP	cathelicidin antimicrobial peptide	Chemokines
CCL1	chemokine (C-C motif) ligand 1	Chemokines
CCL11	chemokine (C-C motif) ligand 11	Chemokines
CCL13	chemokine (C-C motif) ligand 13	Chemokines
CCL14	chemokine (C-C motif) ligand 14	Chemokines
CCL14-CCL15	chemokine ligand 14, chemokine ligand 15 transcription unit	Chemokines
CCL15	chemokine (C-C motif) ligand 15	Chemokines
CCL16	chemokine (C-C motif) ligand 16	Chemokines
CCL17	chemokine (C-C motif) ligand 17	Chemokines
CCL18	chemokine (C-C motif) ligand 18 (pulmonary and activation-regulated)	Chemokines
CCL19	chemokine (C-C motif) ligand 19	Chemokines
CCL2	chemokine (C-C motif) ligand 2	Chemokines
CCL20	chemokine (C-C motif) ligand 20	Chemokines
CCL21	chemokine (C-C motif) ligand 21	Chemokines
CCL22	chemokine (C-C motif) ligand 22	Chemokines
CCL23	chemokine (C-C motif) ligand 23	Chemokines
CCL24	chemokine (C-C motif) ligand 24	Chemokines
CCL25	chemokine (C-C motif) ligand 25	Chemokines
CCL26	chemokine (C-C motif) ligand 26	Chemokines
CCL27	chemokine (C-C motif) ligand 27	Chemokines
CCL28	chemokine (C-C motif) ligand 28	Chemokines
CCL3	chemokine (C-C motif) ligand 3	Chemokines
CCL3L1	chemokine (C-C motif) ligand 3-like 1	Chemokines
CCL3L2	chemokine (C-C motif) ligand 3-like 2	Chemokines
CCL3L3	chemokine (C-C motif) ligand 3-like 3	Chemokines
CCL4	chemokine (C-C motif) ligand 4	Chemokines
CCL4L1	chemokine (C-C motif) ligand 4-like 1	Chemokines
CCL4L2	chemokine (C-C motif) ligand 4-like 2	Chemokines
CCL5	chemokine (C-C motif) ligand 5	Chemokines
CCL7	chemokine (C-C motif) ligand 7	Chemokines
CCL8	chemokine (C-C motif) ligand 8	Chemokines
CKLF	chemokine-like factor	Chemokines
CMA1	chymase 1, mast cell	Chemokines
CTSG	cathepsin G	Chemokines
CX3CL1	chemokine (C-X3-C motif) ligand 1	Chemokines
CXCL1	chemokine (C-X-C motif) ligand 1 (melanoma growth stimulating activity, alpha)	Chemokines
CXCL10	chemokine (C-X-C motif) ligand 10	Chemokines
CXCL11	chemokine (C-X-C motif) ligand 11	Chemokines
CXCL12	chemokine (C-X-C motif) ligand 12 (stromal cell-derived factor 1)	Chemokines
CXCL13	chemokine (C-X-C motif) ligand 13	Chemokines
CXCL14	chemokine (C-X-C motif) ligand 14	Chemokines
CXCL16	chemokine (C-X-C motif) ligand 16	Chemokines
CXCL17	chemokine (C-X-C motif) ligand 17	Chemokines
CXCL2	chemokine (C-X-C motif) ligand 2	Chemokines
CXCL3	chemokine (C-X-C motif) ligand 3	Chemokines
CXCL5	chemokine (C-X-C motif) ligand 5	Chemokines
CXCL6	chemokine (C-X-C motif) ligand 6 (granulocyte chemotactic protein 2)	Chemokines
CXCL9	chemokine (C-X-C motif) ligand 9	Chemokines
CYR61	cysteine-rich, angiogenic inducer, 61	Chemokines
DEFA1	defensin, alpha 1	Chemokines
DEFA3	defensin, alpha 3, neutrophil-specific	Chemokines
DEFA5	defensin, alpha 5, Paneth cell-specific	Chemokines
DEFB1	defensin, beta 1	Chemokines
DEFB103A	defensin, beta 103A	Chemokines
DEFB104A	defensin, beta 104A	Chemokines
DEFB4	defensin, beta 4	Chemokines
EDN1	endothelin 1	Chemokines
EDN2	endothelin 2	Chemokines
EDN3	endothelin 3	Chemokines
FGF10	fibroblast growth factor 10	Chemokines
FGF2	fibroblast growth factor 2 (basic)	Chemokines
HTN3	histatin 3	Chemokines
IL8	interleukin 8	Chemokines
LECT2	leukocyte cell-derived chemotaxin 2	Chemokines
PF4	platelet factor 4	Chemokines
PF4V1	platelet factor 4 variant 1	Chemokines
PLAU	plasminogen activator, urokinase	Chemokines
PPBP	pro-platelet basic protein (chemokine (C-X-C motif) ligand 7)	Chemokines
PPBPL1	pro-platelet basic protein-like 1	Chemokines
PROK2	prokineticin 2	Chemokines
RNASE2	ribonuclease, RNase A family, 2 (liver, eosinophil-derived neurotoxin)	Chemokines
SAA1	serum amyloid A1	Chemokines
SAA2	serum amyloid A2	Chemokines
SBDS	Shwachman-Bodian-Diamond syndrome	Chemokines
SEMA3A	sema domain, immunoglobulin domain (Ig), short basic domain, secreted, (semaphorin) 3A	Chemokines
SEMA3B	sema domain, immunoglobulin domain (Ig), short basic domain, secreted, (semaphorin) 3B	Chemokines
SEMA3C	sema domain, immunoglobulin domain (Ig), short basic domain, secreted, (semaphorin) 3C	Chemokines
SEMA3D	sema domain, immunoglobulin domain (Ig), short basic domain, secreted, (semaphorin) 3D	Chemokines
SEMA3E	sema domain, immunoglobulin domain (Ig), short basic domain, secreted, (semaphorin) 3E	Chemokines
SEMA3F	sema domain, immunoglobulin domain (Ig), short basic domain, secreted, (semaphorin) 3F	Chemokines
SEMA3G	sema domain, immunoglobulin domain (Ig), short basic domain, secreted, (semaphorin) 3G	Chemokines
SEMA4A	sema domain, immunoglobulin domain (Ig), transmembrane domain (TM) and short cytoplasmic domain, (semaphorin) 4A	Chemokines
SEMA4B	sema domain, immunoglobulin domain (Ig), transmembrane domain (TM) and short cytoplasmic domain, (semaphorin) 4B	Chemokines
SEMA4C	sema domain, immunoglobulin domain (Ig), transmembrane domain (TM) and short cytoplasmic domain, (semaphorin) 4C	Chemokines
SEMA4D	sema domain, immunoglobulin domain (Ig), transmembrane domain (TM) and short cytoplasmic domain, (semaphorin) 4D	Chemokines
SEMA4F	sema domain, immunoglobulin domain (Ig), transmembrane domain (TM) and short cytoplasmic domain, (semaphorin) 4F	Chemokines
SEMA4G	sema domain, immunoglobulin domain (Ig), transmembrane domain (TM) and short cytoplasmic domain, (semaphorin) 4G	Chemokines
SEMA5A	sema domain, seven thrombospondin repeats (type 1 and type 1-like), transmembrane domain (TM) and short cytoplasmic domain, (semaphorin) 5A	Chemokines
SEMA5B	sema domain, seven thrombospondin repeats (type 1 and type 1-like), transmembrane domain (TM) and short cytoplasmic domain, (semaphorin) 5B	Chemokines
SEMA6A	sema domain, transmembrane domain (TM), and cytoplasmic domain, (semaphorin) 6A	Chemokines
SEMA6B	sema domain, transmembrane domain (TM), and cytoplasmic domain, (semaphorin) 6B	Chemokines
SEMA6C	sema domain, transmembrane domain (TM), and cytoplasmic domain, (semaphorin) 6C	Chemokines
SEMA6D	sema domain, transmembrane domain (TM), and cytoplasmic domain, (semaphorin) 6D	Chemokines
SEMA7A	semaphorin 7A, GPI membrane anchor (John Milton Hagen blood group)	Chemokines
SLIT1	slit homolog 1 (Drosophila)	Chemokines
SLIT2	slit homolog 2 (Drosophila)	Chemokines
TNC	tenascin C	Chemokines
TYMP	thymidine phosphorylase	Chemokines
XCL1	chemokine (C motif) ligand 1	Chemokines
XCL2	chemokine (C motif) ligand 2	Chemokines
C5AR1	complement component 5a receptor 1	Chemokine_Receptors
CCBP2	chemokine binding protein 2	Chemokine_Receptors
CCR1	chemokine (C-C motif) receptor 1	Chemokine_Receptors
CCR10	chemokine (C-C motif) receptor 10	Chemokine_Receptors
CCR3	chemokine (C-C motif) receptor 3	Chemokine_Receptors
CCR4	chemokine (C-C motif) receptor 4	Chemokine_Receptors
CCR5	chemokine (C-C motif) receptor 5	Chemokine_Receptors
CCR6	chemokine (C-C motif) receptor 6	Chemokine_Receptors
CCR7	chemokine (C-C motif) receptor 7	Chemokine_Receptors
CCR8	chemokine (C-C motif) receptor 8	Chemokine_Receptors
CCR9	chemokine (C-C motif) receptor 9	Chemokine_Receptors
CCRL1	chemokine (C-C motif) receptor-like 1	Chemokine_Receptors
CCRL2	chemokine (C-C motif) receptor-like 2	Chemokine_Receptors
CMKLR1	chemokine-like receptor 1	Chemokine_Receptors
CX3CR1	chemokine (C-X3-C motif) receptor 1	Chemokine_Receptors
CXCR3	chemokine (C-X-C motif) receptor 3	Chemokine_Receptors
CXCR4	chemokine (C-X-C motif) receptor 4	Chemokine_Receptors
CXCR5	chemokine (C-X-C motif) receptor 5	Chemokine_Receptors
CXCR6	chemokine (C-X-C motif) receptor 6	Chemokine_Receptors
CXCR7	chemokine (C-X-C motif) receptor 7	Chemokine_Receptors
CYSLTR1	cysteinyl leukotriene receptor 1	Chemokine_Receptors
CYSLTR2	cysteinyl leukotriene receptor 2	Chemokine_Receptors
DARC	Duffy blood group, chemokine receptor	Chemokine_Receptors
EDNRA	endothelin receptor type A	Chemokine_Receptors
EDNRB	endothelin receptor type B	Chemokine_Receptors
FPR1	formyl peptide receptor 1	Chemokine_Receptors
FPR2	formyl peptide receptor 2	Chemokine_Receptors
FPR2	formyl peptide receptor 2	Chemokine_Receptors
GPR17	G protein-coupled receptor 17	Chemokine_Receptors
GPR32	G protein-coupled receptor 32	Chemokine_Receptors
GPR33	G protein-coupled receptor 33 (gene/pseudogene)	Chemokine_Receptors
GPR44	G protein-coupled receptor 44	Chemokine_Receptors
GPR77	G protein-coupled receptor 77	Chemokine_Receptors
IL8RA	interleukin 8 receptor, alpha	Chemokine_Receptors
IL8RB	interleukin 8 receptor, beta	Chemokine_Receptors
LTB4R	leukotriene B4 receptor	Chemokine_Receptors
LTB4R2	leukotriene B4 receptor 2	Chemokine_Receptors
PLAUR	plasminogen activator, urokinase receptor	Chemokine_Receptors
PLXNA1	plexin A1	Chemokine_Receptors
PLXNA2	plexin A2	Chemokine_Receptors
PLXNA3	plexin A3	Chemokine_Receptors
PLXNA4	plexin A4	Chemokine_Receptors
PLXNB1	plexin B1	Chemokine_Receptors
PLXNB2	plexin B2	Chemokine_Receptors
PLXNB3	plexin B3	Chemokine_Receptors
PLXNC1	plexin C1	Chemokine_Receptors
PLXND1	plexin D1	Chemokine_Receptors
PTAFR	platelet-activating factor receptor	Chemokine_Receptors
ROBO1	roundabout, axon guidance receptor, homolog 1 (Drosophila)	Chemokine_Receptors
ROBO2	roundabout, axon guidance receptor, homolog 2 (Drosophila)	Chemokine_Receptors
ROBO3	roundabout, axon guidance receptor, homolog 3 (Drosophila)	Chemokine_Receptors
RXFP3	relaxin/insulin-like family peptide receptor 3	Chemokine_Receptors
XCR1	chemokine (C motif) receptor 1	Chemokine_Receptors
ADIPOQ	adiponectin, C1Q and collagen domain containing	Cytokines
ADM	adrenomedullin	Cytokines
ADM2	adrenomedullin 2	Cytokines
AGRP	agouti related protein homolog (mouse)	Cytokines
AGT	angiotensinogen (serpin peptidase inhibitor, clade A, member 8)	Cytokines
AMBN	ameloblastin (enamel matrix protein)	Cytokines
AMELX	amelogenin (amelogenesis imperfecta 1, X-linked)	Cytokines
AMH	anti-Mullerian hormone	Cytokines
ANGPTL5	angiopoietin-like 5	Cytokines
ANGPTL7	angiopoietin-like 7	Cytokines
APLN	apelin	Cytokines
AREG	amphiregulin	Cytokines
ARMET	arginine-rich, mutated in early stage tumors	Cytokines
ARMETL1	arginine-rich, mutated in early stage tumors-like 1	Cytokines
ARTN	artemin	Cytokines
AVP	arginine vasopressin	Cytokines
AZU1	azurocidin 1	Cytokines
BDNF	brain-derived neurotrophic factor	Cytokines
BMP1	bone morphogenetic protein 1	Cytokines
BMP10	bone morphogenetic protein 10	Cytokines
BMP15	bone morphogenetic protein 15	Cytokines
BMP2	bone morphogenetic protein 2	Cytokines
BMP3	bone morphogenetic protein 3	Cytokines
BMP4	bone morphogenetic protein 4	Cytokines
BMP5	bone morphogenetic protein 5	Cytokines
BMP6	bone morphogenetic protein 6	Cytokines
BMP7	bone morphogenetic protein 7	Cytokines
BMP8A	bone morphogenetic protein 8a	Cytokines
BMP8B	bone morphogenetic protein 8b	Cytokines
BTC	betacellulin	Cytokines
C19orf10	chromosome 19 open reading frame 10	Cytokines
C3	complement component 3	Cytokines
C5	complement component 5	Cytokines
CALCA	calcitonin-related polypeptide alpha	Cytokines
CALCB	calcitonin-related polypeptide beta	Cytokines
CAMP	cathelicidin antimicrobial peptide	Cytokines
CAT	catalase	Cytokines
CCK	cholecystokinin	Cytokines
CCL1	chemokine (C-C motif) ligand 1	Cytokines
CCL11	chemokine (C-C motif) ligand 11	Cytokines
CCL13	chemokine (C-C motif) ligand 13	Cytokines
CCL14	chemokine (C-C motif) ligand 14	Cytokines
CCL14-CCL15	chemokine ligand 14, chemokine ligand 15 transcription unit	Cytokines
CCL15	chemokine (C-C motif) ligand 15	Cytokines
CCL16	chemokine (C-C motif) ligand 16	Cytokines
CCL17	chemokine (C-C motif) ligand 17	Cytokines
CCL18	chemokine (C-C motif) ligand 18 (pulmonary and activation-regulated)	Cytokines
CCL19	chemokine (C-C motif) ligand 19	Cytokines
CCL2	chemokine (C-C motif) ligand 2	Cytokines
CCL20	chemokine (C-C motif) ligand 20	Cytokines
CCL21	chemokine (C-C motif) ligand 21	Cytokines
CCL22	chemokine (C-C motif) ligand 22	Cytokines
CCL23	chemokine (C-C motif) ligand 23	Cytokines
CCL24	chemokine (C-C motif) ligand 24	Cytokines
CCL25	chemokine (C-C motif) ligand 25	Cytokines
CCL26	chemokine (C-C motif) ligand 26	Cytokines
CCL27	chemokine (C-C motif) ligand 27	Cytokines
CCL28	chemokine (C-C motif) ligand 28	Cytokines
CCL3	chemokine (C-C motif) ligand 3	Cytokines
CCL3L1	chemokine (C-C motif) ligand 3-like 1	Cytokines
CCL3L2	chemokine (C-C motif) ligand 3-like 2	Cytokines
CCL3L3	chemokine (C-C motif) ligand 3-like 3	Cytokines
CCL4	chemokine (C-C motif) ligand 4	Cytokines
CCL4L1	chemokine (C-C motif) ligand 4-like 1	Cytokines
CCL4L2	chemokine (C-C motif) ligand 4-like 2	Cytokines
CCL5	chemokine (C-C motif) ligand 5	Cytokines
CCL7	chemokine (C-C motif) ligand 7	Cytokines
CCL8	chemokine (C-C motif) ligand 8	Cytokines
CD320	CD320 molecule	Cytokines
CD40LG	CD40 ligand	Cytokines
CD70	CD70 molecule	Cytokines
CECR1	cat eye syndrome chromosome region, candidate 1	Cytokines
CER1	cerberus 1, cysteine knot superfamily, homolog (Xenopus laevis)	Cytokines
CGA	glycoprotein hormones, alpha polypeptide	Cytokines
CGB	chorionic gonadotropin, beta polypeptide	Cytokines
CGB1	chorionic gonadotropin, beta polypeptide 1	Cytokines
CGB2	chorionic gonadotropin, beta polypeptide 2	Cytokines
CGB5	chorionic gonadotropin, beta polypeptide 5	Cytokines
CGB7	chorionic gonadotropin, beta polypeptide 7	Cytokines
CGB8	chorionic gonadotropin, beta polypeptide 8	Cytokines
CHGA	chromogranin A (parathyroid secretory protein 1)	Cytokines
CHGB	chromogranin B (secretogranin 1)	Cytokines
CKLF	chemokine-like factor	Cytokines
CLCF1	cardiotrophin-like cytokine factor 1	Cytokines
CLEC11A	C-type lectin domain family 11, member A	Cytokines
CMA1	chymase 1, mast cell	Cytokines
CMTM1	CKLF-like MARVEL transmembrane domain containing 1	Cytokines
CMTM2	CKLF-like MARVEL transmembrane domain containing 2	Cytokines
CMTM3	CKLF-like MARVEL transmembrane domain containing 3	Cytokines
CMTM4	CKLF-like MARVEL transmembrane domain containing 4	Cytokines
CMTM5	CKLF-like MARVEL transmembrane domain containing 5	Cytokines
CMTM6	CKLF-like MARVEL transmembrane domain containing 6	Cytokines
CMTM7	CKLF-like MARVEL transmembrane domain containing 7	Cytokines
CMTM8	CKLF-like MARVEL transmembrane domain containing 8	Cytokines
CNTF	ciliary neurotrophic factor	Cytokines
CORT	cortistatin	Cytokines
CRH	corticotropin releasing hormone	Cytokines
CSF1	colony stimulating factor 1 (macrophage)	Cytokines
CSF2	colony stimulating factor 2 (granulocyte-macrophage)	Cytokines
CSF3	colony stimulating factor 3 (granulocyte)	Cytokines
CSH1	chorionic somatomammotropin hormone 1 (placental lactogen)	Cytokines
CSH2	chorionic somatomammotropin hormone 2	Cytokines
CSHL1	chorionic somatomammotropin hormone-like 1	Cytokines
CSPG5	chondroitin sulfate proteoglycan 5 (neuroglycan C)	Cytokines
CTF1	cardiotrophin 1	Cytokines
CTGF	connective tissue growth factor	Cytokines
CTSG	cathepsin G	Cytokines
CX3CL1	chemokine (C-X3-C motif) ligand 1	Cytokines
CXCL1	chemokine (C-X-C motif) ligand 1 (melanoma growth stimulating activity, alpha)	Cytokines
CXCL10	chemokine (C-X-C motif) ligand 10	Cytokines
CXCL11	chemokine (C-X-C motif) ligand 11	Cytokines
CXCL12	chemokine (C-X-C motif) ligand 12 (stromal cell-derived factor 1)	Cytokines
CXCL13	chemokine (C-X-C motif) ligand 13	Cytokines
CXCL14	chemokine (C-X-C motif) ligand 14	Cytokines
CXCL16	chemokine (C-X-C motif) ligand 16	Cytokines
CXCL17	chemokine (C-X-C motif) ligand 17	Cytokines
CXCL2	chemokine (C-X-C motif) ligand 2	Cytokines
CXCL3	chemokine (C-X-C motif) ligand 3	Cytokines
CXCL5	chemokine (C-X-C motif) ligand 5	Cytokines
CXCL6	chemokine (C-X-C motif) ligand 6 (granulocyte chemotactic protein 2)	Cytokines
CXCL9	chemokine (C-X-C motif) ligand 9	Cytokines
CYR61	cysteine-rich, angiogenic inducer, 61	Cytokines
DEFA1	defensin, alpha 1	Cytokines
DEFA3	defensin, alpha 3, neutrophil-specific	Cytokines
DEFA5	defensin, alpha 5, Paneth cell-specific	Cytokines
DEFB1	defensin, beta 1	Cytokines
DEFB103A	defensin, beta 103A	Cytokines
DEFB104A	defensin, beta 104A	Cytokines
DEFB4	defensin, beta 4	Cytokines
DKK1	dickkopf homolog 1 (Xenopus laevis)	Cytokines
EBI3	Epstein-Barr virus induced 3	Cytokines
EDN1	endothelin 1	Cytokines
EDN2	endothelin 2	Cytokines
EDN3	endothelin 3	Cytokines
EGF	epidermal growth factor (beta-urogastrone)	Cytokines
EPGN	epithelial mitogen homolog (mouse)	Cytokines
EPO	erythropoietin	Cytokines
EREG	epiregulin	Cytokines
ESM1	endothelial cell-specific molecule 1	Cytokines
FAM3B	family with sequence similarity 3, member B	Cytokines
FAM3C	family with sequence similarity 3, member C	Cytokines
FAM3D	family with sequence similarity 3, member D	Cytokines
FASLG	Fas ligand (TNF superfamily, member 6)	Cytokines
FGF1	fibroblast growth factor 1 (acidic)	Cytokines
FGF10	fibroblast growth factor 10	Cytokines
FGF11	fibroblast growth factor 11	Cytokines
FGF12	fibroblast growth factor 12	Cytokines
FGF13	fibroblast growth factor 13	Cytokines
FGF14	fibroblast growth factor 14	Cytokines
FGF16	fibroblast growth factor 16	Cytokines
FGF17	fibroblast growth factor 17	Cytokines
FGF18	fibroblast growth factor 18	Cytokines
FGF19	fibroblast growth factor 19	Cytokines
FGF2	fibroblast growth factor 2 (basic)	Cytokines
FGF20	fibroblast growth factor 20	Cytokines
FGF21	fibroblast growth factor 21	Cytokines
FGF22	fibroblast growth factor 22	Cytokines
FGF23	fibroblast growth factor 23	Cytokines
FGF3	fibroblast growth factor 3 (murine mammary tumor virus integration site (v-int-2) oncogene homolog)	Cytokines
FGF4	fibroblast growth factor 4	Cytokines
FGF5	fibroblast growth factor 5	Cytokines
FGF6	fibroblast growth factor 6	Cytokines
FGF7	fibroblast growth factor 7 (keratinocyte growth factor)	Cytokines
FGF8	fibroblast growth factor 8 (androgen-induced)	Cytokines
FGF9	fibroblast growth factor 9 (glia-activating factor)	Cytokines
FIGF	c-fos induced growth factor (vascular endothelial growth factor D)	Cytokines
FIGNL2	fidgetin-like 2	Cytokines
FLT3LG	fms-related tyrosine kinase 3 ligand	Cytokines
FSHB	follicle stimulating hormone, beta polypeptide	Cytokines
GAL	galanin prepropeptide	Cytokines
GALP	galanin-like peptide	Cytokines
GAST	gastrin	Cytokines
GCG	glucagon	Cytokines
GDF1	growth differentiation factor 1	Cytokines
GDF10	growth differentiation factor 10	Cytokines
GDF11	growth differentiation factor 11	Cytokines
GDF15	growth differentiation factor 15	Cytokines
GDF2	growth differentiation factor 2	Cytokines
GDF3	growth differentiation factor 3	Cytokines
GDF5	growth differentiation factor 5	Cytokines
GDF6	growth differentiation factor 6	Cytokines
GDF7	growth differentiation factor 7	Cytokines
GDF9	growth differentiation factor 9	Cytokines
GDNF	glial cell derived neurotrophic factor	Cytokines
GH1	growth hormone 1	Cytokines
GH2	growth hormone 2	Cytokines
GHRH	growth hormone releasing hormone	Cytokines
GHRL	ghrelin/obestatin prepropeptide	Cytokines
GIP	gastric inhibitory polypeptide	Cytokines
GKN1	gastrokine 1	Cytokines
GMFB	glia maturation factor, beta	Cytokines
GMFG	glia maturation factor, gamma	Cytokines
GNRH1	gonadotropin-releasing hormone 1 (luteinizing-releasing hormone)	Cytokines
GNRH2	gonadotropin-releasing hormone 2	Cytokines
GPHA2	glycoprotein hormone alpha 2	Cytokines
GPHB5	glycoprotein hormone beta 5	Cytokines
GPI	glucose phosphate isomerase	Cytokines
GREM1	gremlin 1, cysteine knot superfamily, homolog (Xenopus laevis)	Cytokines
GREM2	gremlin 2, cysteine knot superfamily, homolog (Xenopus laevis)	Cytokines
GRN	granulin	Cytokines
GRP	gastrin-releasing peptide	Cytokines
GUCA2A	guanylate cyclase activator 2A (guanylin)	Cytokines
HAMP	hepcidin antimicrobial peptide	Cytokines
HBEGF	heparin-binding EGF-like growth factor	Cytokines
HDGF	hepatoma-derived growth factor (high-mobility group protein 1-like)	Cytokines
HDGFRP3	hepatoma-derived growth factor, related protein 3	Cytokines
HGF	hepatocyte growth factor (hepapoietin A; scatter factor)	Cytokines
HTN3	histatin 3	Cytokines
IAPP	islet amyloid polypeptide	Cytokines
IFNA1	interferon, alpha 1	Cytokines
IFNA10	interferon, alpha 10	Cytokines
IFNA13	interferon, alpha 13	Cytokines
IFNA14	interferon, alpha 14	Cytokines
IFNA16	interferon, alpha 16	Cytokines
IFNA17	interferon, alpha 17	Cytokines
IFNA2	interferon, alpha 2	Cytokines
IFNA21	interferon, alpha 21	Cytokines
IFNA4	interferon, alpha 4	Cytokines
IFNA5	interferon, alpha 5	Cytokines
IFNA6	interferon, alpha 6	Cytokines
IFNA7	interferon, alpha 7	Cytokines
IFNA8	interferon, alpha 8	Cytokines
IFNB1	interferon, beta 1, fibroblast	Cytokines
IFNE	interferon, epsilon	Cytokines
IFNG	interferon, gamma	Cytokines
IFNK	interferon, kappa	Cytokines
IFNW1	interferon, omega 1	Cytokines
IGF1	insulin-like growth factor 1 (somatomedin C)	Cytokines
IGF2	insulin-like growth factor 2 (somatomedin A)	Cytokines
IL10	interleukin 10	Cytokines
IL11	interleukin 11	Cytokines
IL12A	interleukin 12A (natural killer cell stimulatory factor 1, cytotoxic lymphocyte maturation factor 1, p35)	Cytokines
IL12B	interleukin 12B (natural killer cell stimulatory factor 2, cytotoxic lymphocyte maturation factor 2, p40)	Cytokines
IL13	interleukin 13	Cytokines
IL15	interleukin 15	Cytokines
IL16	interleukin 16 (lymphocyte chemoattractant factor)	Cytokines
IL17A	interleukin 17A	Cytokines
IL17B	interleukin 17B	Cytokines
IL17C	interleukin 17C	Cytokines
IL17D	interleukin 17D	Cytokines
IL17F	interleukin 17F	Cytokines
IL18	interleukin 18 (interferon-gamma-inducing factor)	Cytokines
IL19	interleukin 19	Cytokines
IL1A	interleukin 1, alpha	Cytokines
IL1B	interleukin 1, beta	Cytokines
IL1F10	interleukin 1 family, member 10 (theta)	Cytokines
IL1F5	interleukin 1 family, member 5 (delta)	Cytokines
IL1F6	interleukin 1 family, member 6 (epsilon)	Cytokines
IL1F7	interleukin 1 family, member 7 (zeta)	Cytokines
IL1F8	interleukin 1 family, member 8 (eta)	Cytokines
IL1F9	interleukin 1 family, member 9	Cytokines
IL1RN	interleukin 1 receptor antagonist	Cytokines
IL2	interleukin 2	Cytokines
IL20	interleukin 20	Cytokines
IL21	interleukin 21	Cytokines
IL22	interleukin 22	Cytokines
IL23A	interleukin 23, alpha subunit p19	Cytokines
IL24	interleukin 24	Cytokines
IL25	interleukin 25	Cytokines
IL26	interleukin 26	Cytokines
IL27	interleukin 27	Cytokines
IL28A	interleukin 28A (interferon, lambda 2)	Cytokines
IL28B	interleukin 28B (interferon, lambda 3)	Cytokines
IL29	interleukin 29 (interferon, lambda 1)	Cytokines
IL3	interleukin 3 (colony-stimulating factor, multiple)	Cytokines
IL31	interleukin 31	Cytokines
IL32	interleukin 32	Cytokines
IL33	interleukin 33	Cytokines
IL34	interleukin 34	Cytokines
IL4	interleukin 4	Cytokines
IL5	interleukin 5 (colony-stimulating factor, eosinophil)	Cytokines
IL6	interleukin 6 (interferon, beta 2)	Cytokines
IL6ST	interleukin 6 signal transducer (gp130, oncostatin M receptor)	Cytokines
IL7	interleukin 7	Cytokines
IL8	interleukin 8	Cytokines
IL9	interleukin 9	Cytokines
INHA	inhibin, alpha	Cytokines
INHBA	inhibin, beta A	Cytokines
INHBB	inhibin, beta B	Cytokines
INHBC	inhibin, beta C	Cytokines
INHBE	inhibin, beta E	Cytokines
INS	insulin	Cytokines
INS-IGF2	INS-IGF2 readthrough transcript	Cytokines
INSL3	insulin-like 3 (Leydig cell)	Cytokines
INSL4	insulin-like 4 (placenta)	Cytokines
INSL5	insulin-like 5	Cytokines
INSL6	insulin-like 6	Cytokines
JAG1	jagged 1 (Alagille syndrome)	Cytokines
JAG2	jagged 2	Cytokines
KGFLP1	keratinocyte growth factor-like protein 1	Cytokines
KGFLP2	keratinocyte growth factor-like protein 2	Cytokines
KITLG	KIT ligand	Cytokines
KL	klotho	Cytokines
LACRT	lacritin	Cytokines
LECT2	leukocyte cell-derived chemotaxin 2	Cytokines
LEFTY1	left-right determination factor 1	Cytokines
LEFTY2	left-right determination factor 2	Cytokines
LEP	leptin	Cytokines
LHB	luteinizing hormone beta polypeptide	Cytokines
LIF	leukemia inhibitory factor (cholinergic differentiation factor)	Cytokines
LRSAM1	leucine rich repeat and sterile alpha motif containing 1	Cytokines
LTA	lymphotoxin alpha (TNF superfamily, member 1)	Cytokines
LTB	lymphotoxin beta (TNF superfamily, member 3)	Cytokines
LTBP1	latent transforming growth factor beta binding protein 1	Cytokines
LTBP2	latent transforming growth factor beta binding protein 2	Cytokines
LTBP3	latent transforming growth factor beta binding protein 3	Cytokines
LTBP4	latent transforming growth factor beta binding protein 4	Cytokines
MDK	midkine (neurite growth-promoting factor 2)	Cytokines
MIA	melanoma inhibitory activity	Cytokines
MIF	macrophage migration inhibitory factor (glycosylation-inhibiting factor)	Cytokines
MLN	motilin	Cytokines
MSTN	myostatin	Cytokines
NAMPT	nicotinamide phosphoribosyltransferase	Cytokines
NDP	Norrie disease (pseudoglioma)	Cytokines
NENF	neuron derived neurotrophic factor	Cytokines
NGF	nerve growth factor (beta polypeptide)	Cytokines
NMB	neuromedin B	Cytokines
NODAL	nodal homolog (mouse)	Cytokines
NOV	nephroblastoma overexpressed gene	Cytokines
NPFF	neuropeptide FF-amide peptide precursor	Cytokines
NPPA	natriuretic peptide precursor A	Cytokines
NPPB	natriuretic peptide precursor B	Cytokines
NPPC	natriuretic peptide precursor C	Cytokines
NPY	neuropeptide Y	Cytokines
NRG1	neuregulin 1	Cytokines
NRG2	neuregulin 2	Cytokines
NRG3	neuregulin 3	Cytokines
NRG4	neuregulin 4	Cytokines
NRTN	neurturin	Cytokines
NTF3	neurotrophin 3	Cytokines
NTF4	neurotrophin 4	Cytokines
NTS	neurotensin	Cytokines
NUDT6	nudix (nucleoside diphosphate linked moiety X)-type motif 6	Cytokines
OGN	osteoglycin	Cytokines
OSGIN1	oxidative stress induced growth inhibitor 1	Cytokines
OSM	oncostatin M	Cytokines
OSTN	osteocrin	Cytokines
OXT	oxytocin, prepropeptide	Cytokines
P11	26 serine protease	Cytokines
PDGFA	platelet-derived growth factor alpha polypeptide	Cytokines
PDGFB	platelet-derived growth factor beta polypeptide (simian sarcoma viral (v-sis) oncogene homolog)	Cytokines
PDGFC	platelet derived growth factor C	Cytokines
PDGFD	platelet derived growth factor D	Cytokines
PDGFRA	platelet-derived growth factor receptor, alpha polypeptide	Cytokines
PDGFRB	platelet-derived growth factor receptor, beta polypeptide	Cytokines
PDGFRL	platelet-derived growth factor receptor-like	Cytokines
PDYN	prodynorphin	Cytokines
PENK	proenkephalin	Cytokines
PF4	platelet factor 4	Cytokines
PF4V1	platelet factor 4 variant 1	Cytokines
PGF	placental growth factor	Cytokines
PLAU	plasminogen activator, urokinase	Cytokines
PMCH	pro-melanin-concentrating hormone	Cytokines
PNOC	prepronociceptin	Cytokines
POMC	proopiomelanocortin	Cytokines
PPBP	pro-platelet basic protein (chemokine (C-X-C motif) ligand 7)	Cytokines
PPBPL1	pro-platelet basic protein-like 1	Cytokines
PPBPL2	pro-platelet basic protein-like 2	Cytokines
PPY	pancreatic polypeptide	Cytokines
PRL	prolactin	Cytokines
PRLH	prolactin releasing hormone	Cytokines
PROK1	prokineticin 1	Cytokines
PROK2	prokineticin 2	Cytokines
PSPN	persephin	Cytokines
PTH	parathyroid hormone	Cytokines
PTH2	parathyroid hormone 2	Cytokines
PTHLH	parathyroid hormone-like hormone	Cytokines
PTN	pleiotrophin	Cytokines
PYY	peptide YY	Cytokines
QRFP	pyroglutamylated RFamide peptide	Cytokines
RABEP1	rabaptin, RAB GTPase binding effector protein 1	Cytokines
RABEP2	rabaptin, RAB GTPase binding effector protein 2	Cytokines
REG1A	regenerating islet-derived 1 alpha	Cytokines
RETN	resistin	Cytokines
RETNLB	resistin like beta	Cytokines
RLN1	relaxin 1	Cytokines
RLN2	relaxin 2	Cytokines
RLN3	relaxin 3	Cytokines
RNASE2	ribonuclease, RNase A family, 2 (liver, eosinophil-derived neurotoxin)	Cytokines
S100A6	S100 calcium binding protein A6	Cytokines
SAA1	serum amyloid A1	Cytokines
SAA2	serum amyloid A2	Cytokines
SBDS	Shwachman-Bodian-Diamond syndrome	Cytokines
SCG2	secretogranin II (chromogranin C)	Cytokines
SCGB3A1	secretoglobin, family 3A, member 1	Cytokines
SCT	secretin	Cytokines
SCYE1	small inducible cytokine subfamily E, member 1 (endothelial monocyte-activating)	Cytokines
SECTM1	secreted and transmembrane 1	Cytokines
SEMA3A	sema domain, immunoglobulin domain (Ig), short basic domain, secreted, (semaphorin) 3A	Cytokines
SEMA3B	sema domain, immunoglobulin domain (Ig), short basic domain, secreted, (semaphorin) 3B	Cytokines
SEMA3C	sema domain, immunoglobulin domain (Ig), short basic domain, secreted, (semaphorin) 3C	Cytokines
SEMA3D	sema domain, immunoglobulin domain (Ig), short basic domain, secreted, (semaphorin) 3D	Cytokines
SEMA3E	sema domain, immunoglobulin domain (Ig), short basic domain, secreted, (semaphorin) 3E	Cytokines
SEMA3F	sema domain, immunoglobulin domain (Ig), short basic domain, secreted, (semaphorin) 3F	Cytokines
SEMA3G	sema domain, immunoglobulin domain (Ig), short basic domain, secreted, (semaphorin) 3G	Cytokines
SEMA4A	sema domain, immunoglobulin domain (Ig), transmembrane domain (TM) and short cytoplasmic domain, (semaphorin) 4A	Cytokines
SEMA4B	sema domain, immunoglobulin domain (Ig), transmembrane domain (TM) and short cytoplasmic domain, (semaphorin) 4B	Cytokines
SEMA4C	sema domain, immunoglobulin domain (Ig), transmembrane domain (TM) and short cytoplasmic domain, (semaphorin) 4C	Cytokines
SEMA4D	sema domain, immunoglobulin domain (Ig), transmembrane domain (TM) and short cytoplasmic domain, (semaphorin) 4D	Cytokines
SEMA4F	sema domain, immunoglobulin domain (Ig), transmembrane domain (TM) and short cytoplasmic domain, (semaphorin) 4F	Cytokines
SEMA4G	sema domain, immunoglobulin domain (Ig), transmembrane domain (TM) and short cytoplasmic domain, (semaphorin) 4G	Cytokines
SEMA5A	sema domain, seven thrombospondin repeats (type 1 and type 1-like), transmembrane domain (TM) and short cytoplasmic domain, (semaphorin) 5A	Cytokines
SEMA5B	sema domain, seven thrombospondin repeats (type 1 and type 1-like), transmembrane domain (TM) and short cytoplasmic domain, (semaphorin) 5B	Cytokines
SEMA6A	sema domain, transmembrane domain (TM), and cytoplasmic domain, (semaphorin) 6A	Cytokines
SEMA6B	sema domain, transmembrane domain (TM), and cytoplasmic domain, (semaphorin) 6B	Cytokines
SEMA6C	sema domain, transmembrane domain (TM), and cytoplasmic domain, (semaphorin) 6C	Cytokines
SEMA6D	sema domain, transmembrane domain (TM), and cytoplasmic domain, (semaphorin) 6D	Cytokines
SEMA7A	semaphorin 7A, GPI membrane anchor (John Milton Hagen blood group)	Cytokines
SLIT1	slit homolog 1 (Drosophila)	Cytokines
SLIT2	slit homolog 2 (Drosophila)	Cytokines
SLURP1	secreted LY6/PLAUR domain containing 1	Cytokines
SPP1	secreted phosphoprotein 1	Cytokines
SST	somatostatin	Cytokines
STC1	stanniocalcin 1	Cytokines
STC2	stanniocalcin 2	Cytokines
TAC1	tachykinin, precursor 1	Cytokines
TDGF1	teratocarcinoma-derived growth factor 1	Cytokines
TDGF3	teratocarcinoma-derived growth factor 3, pseudogene	Cytokines
TG	thyroglobulin	Cytokines
TGFA	transforming growth factor, alpha	Cytokines
TGFB1	transforming growth factor, beta 1	Cytokines
TGFB2	transforming growth factor, beta 2	Cytokines
TGFB3	transforming growth factor, beta 3	Cytokines
THPO	thrombopoietin	Cytokines
TNC	tenascin C	Cytokines
TNF	tumor necrosis factor (TNF superfamily, member 2)	Cytokines
TNFRSF11B	tumor necrosis factor receptor superfamily, member 11b	Cytokines
TNFSF10	tumor necrosis factor (ligand) superfamily, member 10	Cytokines
TNFSF11	tumor necrosis factor (ligand) superfamily, member 11	Cytokines
TNFSF12	tumor necrosis factor (ligand) superfamily, member 12	Cytokines
TNFSF13	tumor necrosis factor (ligand) superfamily, member 13	Cytokines
TNFSF13B	tumor necrosis factor (ligand) superfamily, member 13b	Cytokines
TNFSF14	tumor necrosis factor (ligand) superfamily, member 14	Cytokines
TNFSF15	tumor necrosis factor (ligand) superfamily, member 15	Cytokines
TNFSF18	tumor necrosis factor (ligand) superfamily, member 18	Cytokines
TNFSF4	tumor necrosis factor (ligand) superfamily, member 4	Cytokines
TNFSF8	tumor necrosis factor (ligand) superfamily, member 8	Cytokines
TNFSF9	tumor necrosis factor (ligand) superfamily, member 9	Cytokines
TOR2A	torsin family 2, member A	Cytokines
TRH	thyrotropin-releasing hormone	Cytokines
TSHB	thyroid stimulating hormone, beta	Cytokines
TSLP	thymic stromal lymphopoietin	Cytokines
TXLNA	taxilin alpha	Cytokines
TYMP	thymidine phosphorylase	Cytokines
UCN	urocortin	Cytokines
UCN2	urocortin 2	Cytokines
UCN3	urocortin 3 (stresscopin)	Cytokines
UTS2	urotensin 2	Cytokines
UTS2D	urotensin 2 domain containing	Cytokines
VEGFA	vascular endothelial growth factor A	Cytokines
VEGFB	vascular endothelial growth factor B	Cytokines
VEGFC	vascular endothelial growth factor C	Cytokines
VGF	VGF nerve growth factor inducible	Cytokines
VIP	vasoactive intestinal peptide	Cytokines
XCL1	chemokine (C motif) ligand 1	Cytokines
XCL2	chemokine (C motif) ligand 2	Cytokines
ACVR1B	activin A receptor, type IB	Cytokine_Receptors
ACVR1C	activin A receptor, type IC	Cytokine_Receptors
ACVR2A	activin A receptor, type IIA	Cytokine_Receptors
ACVR2B	activin A receptor, type IIB	Cytokine_Receptors
ACVRL1	activin A receptor type II-like 1	Cytokine_Receptors
ADCYAP1R1	adenylate cyclase activating polypeptide 1 (pituitary) receptor type I	Cytokine_Receptors
ADIPOR1	adiponectin receptor 1	Cytokine_Receptors
ADIPOR2	adiponectin receptor 2	Cytokine_Receptors
ADRB1	adrenergic, beta-1-, receptor	Cytokine_Receptors
ADRB2	adrenergic, beta-2-, receptor, surface	Cytokine_Receptors
AGTR1	angiotensin II receptor, type 1	Cytokine_Receptors
AGTR2	angiotensin II receptor, type 2	Cytokine_Receptors
AMHR2	anti-Mullerian hormone receptor, type II	Cytokine_Receptors
ANGPT1	angiopoietin 1	Cytokine_Receptors
ANGPT4	angiopoietin 4	Cytokine_Receptors
ANGPTL1	angiopoietin-like 1	Cytokine_Receptors
ANGPTL2	angiopoietin-like 2	Cytokine_Receptors
ANGPTL3	angiopoietin-like 3	Cytokine_Receptors
ANGPTL4	angiopoietin-like 4	Cytokine_Receptors
ANGPTL6	angiopoietin-like 6	Cytokine_Receptors
APLNR	apelin receptor	Cytokine_Receptors
AR	androgen receptor	Cytokine_Receptors
AVPR1A	arginine vasopressin receptor 1A	Cytokine_Receptors
AVPR1B	arginine vasopressin receptor 1B	Cytokine_Receptors
AVPR2	arginine vasopressin receptor 2	Cytokine_Receptors
BMPR1A	bone morphogenetic protein receptor, type IA	Cytokine_Receptors
BMPR1B	bone morphogenetic protein receptor, type IB	Cytokine_Receptors
BMPR2	bone morphogenetic protein receptor, type II (serine/threonine kinase)	Cytokine_Receptors
BRD8	bromodomain containing 8	Cytokine_Receptors
C3AR1	complement component 3a receptor 1	Cytokine_Receptors
C5AR1	complement component 5a receptor 1	Cytokine_Receptors
CALCR	calcitonin receptor	Cytokine_Receptors
CALCRL	calcitonin receptor-like	Cytokine_Receptors
CCBP2	chemokine binding protein 2	Cytokine_Receptors
CCR1	chemokine (C-C motif) receptor 1	Cytokine_Receptors
CCR10	chemokine (C-C motif) receptor 10	Cytokine_Receptors
CCR3	chemokine (C-C motif) receptor 3	Cytokine_Receptors
CCR4	chemokine (C-C motif) receptor 4	Cytokine_Receptors
CCR5	chemokine (C-C motif) receptor 5	Cytokine_Receptors
CCR6	chemokine (C-C motif) receptor 6	Cytokine_Receptors
CCR7	chemokine (C-C motif) receptor 7	Cytokine_Receptors
CCR8	chemokine (C-C motif) receptor 8	Cytokine_Receptors
CCR9	chemokine (C-C motif) receptor 9	Cytokine_Receptors
CCRL1	chemokine (C-C motif) receptor-like 1	Cytokine_Receptors
CCRL2	chemokine (C-C motif) receptor-like 2	Cytokine_Receptors
CD40	CD40 molecule, TNF receptor superfamily member 5	Cytokine_Receptors
CMKLR1	chemokine-like receptor 1	Cytokine_Receptors
CNTFR	ciliary neurotrophic factor receptor	Cytokine_Receptors
CRHR1	corticotropin releasing hormone receptor 1	Cytokine_Receptors
CRHR2	corticotropin releasing hormone receptor 2	Cytokine_Receptors
CRIM1	cysteine rich transmembrane BMP regulator 1 (chordin-like)	Cytokine_Receptors
CRLF1	cytokine receptor-like factor 1	Cytokine_Receptors
CRLF2	cytokine receptor-like factor 2	Cytokine_Receptors
CRLF3	cytokine receptor-like factor 3	Cytokine_Receptors
CSF1R	colony stimulating factor 1 receptor	Cytokine_Receptors
CSF2RA	colony stimulating factor 2 receptor, alpha, low-affinity (granulocyte-macrophage)	Cytokine_Receptors
CSF2RB	colony stimulating factor 2 receptor, beta, low-affinity (granulocyte-macrophage)	Cytokine_Receptors
CSF3R	colony stimulating factor 3 receptor (granulocyte)	Cytokine_Receptors
CX3CR1	chemokine (C-X3-C motif) receptor 1	Cytokine_Receptors
CXCR3	chemokine (C-X-C motif) receptor 3	Cytokine_Receptors
CXCR4	chemokine (C-X-C motif) receptor 4	Cytokine_Receptors
CXCR5	chemokine (C-X-C motif) receptor 5	Cytokine_Receptors
CXCR6	chemokine (C-X-C motif) receptor 6	Cytokine_Receptors
CXCR7	chemokine (C-X-C motif) receptor 7	Cytokine_Receptors
CYSLTR1	cysteinyl leukotriene receptor 1	Cytokine_Receptors
CYSLTR2	cysteinyl leukotriene receptor 2	Cytokine_Receptors
DARC	Duffy blood group, chemokine receptor	Cytokine_Receptors
EDNRA	endothelin receptor type A	Cytokine_Receptors
EDNRB	endothelin receptor type B	Cytokine_Receptors
EGFR	epidermal growth factor receptor (erythroblastic leukemia viral (v-erb-b) oncogene homolog, avian)	Cytokine_Receptors
ENG	endoglin	Cytokine_Receptors
EPOR	erythropoietin receptor	Cytokine_Receptors
ESR1	estrogen receptor 1	Cytokine_Receptors
ESR2	estrogen receptor 2 (ER beta)	Cytokine_Receptors
ESRRA	estrogen-related receptor alpha	Cytokine_Receptors
ESRRB	estrogen-related receptor beta	Cytokine_Receptors
ESRRG	estrogen-related receptor gamma	Cytokine_Receptors
FGFR1	fibroblast growth factor receptor 1	Cytokine_Receptors
FGFR2	fibroblast growth factor receptor 2	Cytokine_Receptors
FGFR3	fibroblast growth factor receptor 3	Cytokine_Receptors
FGFR4	fibroblast growth factor receptor 4	Cytokine_Receptors
FGFRL1	fibroblast growth factor receptor-like 1	Cytokine_Receptors
FLT1	fms-related tyrosine kinase 1 (vascular endothelial growth factor/vascular permeability factor receptor)	Cytokine_Receptors
FLT3	fms-related tyrosine kinase 3	Cytokine_Receptors
FLT4	fms-related tyrosine kinase 4	Cytokine_Receptors
FPR1	formyl peptide receptor 1	Cytokine_Receptors
FPR2	formyl peptide receptor 2	Cytokine_Receptors
FPR2	formyl peptide receptor 2	Cytokine_Receptors
FSHR	follicle stimulating hormone receptor	Cytokine_Receptors
GALR2	galanin receptor 2	Cytokine_Receptors
GALR3	galanin receptor 3	Cytokine_Receptors
GCGR	glucagon receptor	Cytokine_Receptors
GHR	growth hormone receptor	Cytokine_Receptors
GHRHR	growth hormone releasing hormone receptor	Cytokine_Receptors
GHSR	growth hormone secretagogue receptor	Cytokine_Receptors
GIPR	gastric inhibitory polypeptide receptor	Cytokine_Receptors
GLP1R	glucagon-like peptide 1 receptor	Cytokine_Receptors
GLP2R	glucagon-like peptide 2 receptor	Cytokine_Receptors
GNRHR	gonadotropin-releasing hormone receptor	Cytokine_Receptors
GPER	G protein-coupled estrogen receptor 1	Cytokine_Receptors
GPR17	G protein-coupled receptor 17	Cytokine_Receptors
GPR32	G protein-coupled receptor 32	Cytokine_Receptors
GPR33	G protein-coupled receptor 33 (gene/pseudogene)	Cytokine_Receptors
GPR44	G protein-coupled receptor 44	Cytokine_Receptors
GPR77	G protein-coupled receptor 77	Cytokine_Receptors
HNF4A	hepatocyte nuclear factor 4, alpha	Cytokine_Receptors
HNF4G	hepatocyte nuclear factor 4, gamma	Cytokine_Receptors
HTR3A	5-hydroxytryptamine (serotonin) receptor 3A	Cytokine_Receptors
HTR3B	5-hydroxytryptamine (serotonin) receptor 3B	Cytokine_Receptors
HTR3C	5-hydroxytryptamine (serotonin) receptor 3, family member C	Cytokine_Receptors
HTR3D	5-hydroxytryptamine (serotonin) receptor 3 family member D	Cytokine_Receptors
HTR3E	5-hydroxytryptamine (serotonin) receptor 3, family member E	Cytokine_Receptors
IFNAR1	interferon (alpha, beta and omega) receptor 1	Cytokine_Receptors
IFNAR2	interferon (alpha, beta and omega) receptor 2	Cytokine_Receptors
IFNGR1	interferon gamma receptor 1	Cytokine_Receptors
IFNGR2	interferon gamma receptor 2 (interferon gamma transducer 1)	Cytokine_Receptors
IGF1R	insulin-like growth factor 1 receptor	Cytokine_Receptors
IGF2R	insulin-like growth factor 2 receptor	Cytokine_Receptors
IL10RA	interleukin 10 receptor, alpha	Cytokine_Receptors
IL10RB	interleukin 10 receptor, beta	Cytokine_Receptors
IL11RA	interleukin 11 receptor, alpha	Cytokine_Receptors
IL11RB	interleukin 11 receptor, beta	Cytokine_Receptors
IL12RB1	interleukin 12 receptor, beta 1	Cytokine_Receptors
IL12RB2	interleukin 12 receptor, beta 2	Cytokine_Receptors
IL13RA1	interleukin 13 receptor, alpha 1	Cytokine_Receptors
IL13RA2	interleukin 13 receptor, alpha 2	Cytokine_Receptors
IL15RA	interleukin 15 receptor, alpha	Cytokine_Receptors
IL15RB	interleukin 15 receptor, beta	Cytokine_Receptors
IL17RA	interleukin 17 receptor A	Cytokine_Receptors
IL17RB	interleukin 17 receptor B	Cytokine_Receptors
IL17RC	interleukin 17 receptor C	Cytokine_Receptors
IL17RD	interleukin 17 receptor D	Cytokine_Receptors
IL17RE	interleukin 17 receptor E	Cytokine_Receptors
IL18R1	interleukin 18 receptor 1	Cytokine_Receptors
IL18RAP	interleukin 18 receptor accessory protein	Cytokine_Receptors
IL1R1	interleukin 1 receptor, type I	Cytokine_Receptors
IL1R2	interleukin 1 receptor, type II	Cytokine_Receptors
IL1RAP	interleukin 1 receptor accessory protein	Cytokine_Receptors
IL1RL1	interleukin 1 receptor-like 1	Cytokine_Receptors
IL1RL2	interleukin 1 receptor-like 2	Cytokine_Receptors
IL20RA	interleukin 20 receptor, alpha	Cytokine_Receptors
IL20RB	interleukin 20 receptor beta	Cytokine_Receptors
IL21R	interleukin 21 receptor	Cytokine_Receptors
IL22RA1	interleukin 22 receptor, alpha 1	Cytokine_Receptors
IL22RA2	interleukin 22 receptor, alpha 2	Cytokine_Receptors
IL23R	interleukin 23 receptor	Cytokine_Receptors
IL27RA	interleukin 27 receptor, alpha	Cytokine_Receptors
IL28RA	interleukin 28 receptor, alpha (interferon, lambda receptor)	Cytokine_Receptors
IL2RA	interleukin 2 receptor, alpha	Cytokine_Receptors
IL2RB	interleukin 2 receptor, beta	Cytokine_Receptors
IL2RG	interleukin 2 receptor, gamma (severe combined immunodeficiency)	Cytokine_Receptors
IL31RA	interleukin 31 receptor A	Cytokine_Receptors
IL3RA	interleukin 3 receptor, alpha (low affinity)	Cytokine_Receptors
IL4R	interleukin 4 receptor	Cytokine_Receptors
IL5RA	interleukin 5 receptor, alpha	Cytokine_Receptors
IL6R	interleukin 6 receptor	Cytokine_Receptors
IL7R	interleukin 7 receptor	Cytokine_Receptors
IL8RA	interleukin 8 receptor, alpha	Cytokine_Receptors
IL8RB	interleukin 8 receptor, beta	Cytokine_Receptors
IL9R	interleukin 9 receptor	Cytokine_Receptors
INSR	insulin receptor	Cytokine_Receptors
KDR	kinase insert domain receptor (a type III receptor tyrosine kinase)	Cytokine_Receptors
LEPR	leptin receptor	Cytokine_Receptors
LGR4	leucine-rich repeat-containing G protein-coupled receptor 4	Cytokine_Receptors
LGR5	leucine-rich repeat-containing G protein-coupled receptor 5	Cytokine_Receptors
LGR6	leucine-rich repeat-containing G protein-coupled receptor 6	Cytokine_Receptors
LHCGR	luteinizing hormone/choriogonadotropin receptor	Cytokine_Receptors
LIFR	leukemia inhibitory factor receptor alpha	Cytokine_Receptors
LTB4R	leukotriene B4 receptor	Cytokine_Receptors
LTB4R2	leukotriene B4 receptor 2	Cytokine_Receptors
LTBR	lymphotoxin beta receptor (TNFR superfamily, member 3)	Cytokine_Receptors
MC1R	melanocortin 1 receptor (alpha melanocyte stimulating hormone receptor)	Cytokine_Receptors
MC2R	melanocortin 2 receptor (adrenocorticotropic hormone)	Cytokine_Receptors
MC3R	melanocortin 3 receptor	Cytokine_Receptors
MC4R	melanocortin 4 receptor	Cytokine_Receptors
MCHR1	melanin-concentrating hormone receptor 1	Cytokine_Receptors
MCHR2	melanin-concentrating hormone receptor 2	Cytokine_Receptors
MET	met proto-oncogene (hepatocyte growth factor receptor)	Cytokine_Receptors
MLNR	motilin receptor	Cytokine_Receptors
MPL	myeloproliferative leukemia virus oncogene	Cytokine_Receptors
MTNR1A	melatonin receptor 1A	Cytokine_Receptors
MTNR1B	melatonin receptor 1B	Cytokine_Receptors
NGFR	nerve growth factor receptor (TNFR superfamily, member 16)	Cytokine_Receptors
NMBR	neuromedin B receptor	Cytokine_Receptors
NPR1	natriuretic peptide receptor A/guanylate cyclase A (atrionatriuretic peptide receptor A)	Cytokine_Receptors
NPR3	natriuretic peptide receptor C/guanylate cyclase C (atrionatriuretic peptide receptor C)	Cytokine_Receptors
NR0B1	nuclear receptor subfamily 0, group B, member 1	Cytokine_Receptors
NR0B2	nuclear receptor subfamily 0, group B, member 2	Cytokine_Receptors
NR1D1	nuclear receptor subfamily 1, group D, member 1	Cytokine_Receptors
NR1D2	nuclear receptor subfamily 1, group D, member 2	Cytokine_Receptors
NR1H2	nuclear receptor subfamily 1, group H, member 2	Cytokine_Receptors
NR1H3	nuclear receptor subfamily 1, group H, member 3	Cytokine_Receptors
NR1H4	nuclear receptor subfamily 1, group H, member 4	Cytokine_Receptors
NR1I2	nuclear receptor subfamily 1, group I, member 2	Cytokine_Receptors
NR1I3	nuclear receptor subfamily 1, group I, member 3	Cytokine_Receptors
NR2C1	nuclear receptor subfamily 2, group C, member 1	Cytokine_Receptors
NR2C2	nuclear receptor subfamily 2, group C, member 2	Cytokine_Receptors
NR2E1	nuclear receptor subfamily 2, group E, member 1	Cytokine_Receptors
NR2E3	nuclear receptor subfamily 2, group E, member 3	Cytokine_Receptors
NR2F1	nuclear receptor subfamily 2, group F, member 1	Cytokine_Receptors
NR2F2	nuclear receptor subfamily 2, group F, member 2	Cytokine_Receptors
NR2F6	nuclear receptor subfamily 2, group F, member 6	Cytokine_Receptors
NR3C1	nuclear receptor subfamily 3, group C, member 1 (glucocorticoid receptor)	Cytokine_Receptors
NR3C2	nuclear receptor subfamily 3, group C, member 2	Cytokine_Receptors
NR4A1	nuclear receptor subfamily 4, group A, member 1	Cytokine_Receptors
NR4A2	nuclear receptor subfamily 4, group A, member 2	Cytokine_Receptors
NR4A3	nuclear receptor subfamily 4, group A, member 3	Cytokine_Receptors
NR5A1	nuclear receptor subfamily 5, group A, member 1	Cytokine_Receptors
NR5A2	nuclear receptor subfamily 5, group A, member 2	Cytokine_Receptors
NR6A1	nuclear receptor subfamily 6, group A, member 1	Cytokine_Receptors
NRP1	neuropilin 1	Cytokine_Receptors
NRP2	neuropilin 2	Cytokine_Receptors
OGFR	opioid growth factor receptor	Cytokine_Receptors
OPRD1	opioid receptor, delta 1	Cytokine_Receptors
OPRK1	opioid receptor, kappa 1	Cytokine_Receptors
OPRL1	opiate receptor-like 1	Cytokine_Receptors
OPRM1	opioid receptor, mu 1	Cytokine_Receptors
OSMR	oncostatin M receptor	Cytokine_Receptors
OXTR	oxytocin receptor	Cytokine_Receptors
PGR	progesterone receptor	Cytokine_Receptors
PGRMC2	progesterone receptor membrane component 2	Cytokine_Receptors
PLAUR	plasminogen activator, urokinase receptor	Cytokine_Receptors
PLXNA1	plexin A1	Cytokine_Receptors
PLXNA2	plexin A2	Cytokine_Receptors
PLXNA3	plexin A3	Cytokine_Receptors
PLXNA4	plexin A4	Cytokine_Receptors
PLXNB1	plexin B1	Cytokine_Receptors
PLXNB2	plexin B2	Cytokine_Receptors
PLXNB3	plexin B3	Cytokine_Receptors
PLXNC1	plexin C1	Cytokine_Receptors
PLXND1	plexin D1	Cytokine_Receptors
PPARA	peroxisome proliferator-activated receptor alpha	Cytokine_Receptors
PPARD	peroxisome proliferator-activated receptor delta	Cytokine_Receptors
PPARG	peroxisome proliferator-activated receptor gamma	Cytokine_Receptors
PRLHR	prolactin releasing hormone receptor	Cytokine_Receptors
PRLR	prolactin receptor	Cytokine_Receptors
PTAFR	platelet-activating factor receptor	Cytokine_Receptors
PTGDR	prostaglandin D2 receptor (DP)	Cytokine_Receptors
PTGDS	prostaglandin D2 synthase 21kDa (brain)	Cytokine_Receptors
PTGER1	prostaglandin E receptor 1 (subtype EP1), 42kDa	Cytokine_Receptors
PTGER2	prostaglandin E receptor 2 (subtype EP2), 53kDa	Cytokine_Receptors
PTGER3	prostaglandin E receptor 3 (subtype EP3)	Cytokine_Receptors
PTGER4	prostaglandin E receptor 4 (subtype EP4)	Cytokine_Receptors
PTGFR	prostaglandin F receptor (FP)	Cytokine_Receptors
PTH1R	parathyroid hormone 1 receptor	Cytokine_Receptors
PTH2R	parathyroid hormone 2 receptor	Cytokine_Receptors
RARA	retinoic acid receptor, alpha	Cytokine_Receptors
RARB	retinoic acid receptor, beta	Cytokine_Receptors
RARG	retinoic acid receptor, gamma	Cytokine_Receptors
ROBO1	roundabout, axon guidance receptor, homolog 1 (Drosophila)	Cytokine_Receptors
ROBO2	roundabout, axon guidance receptor, homolog 2 (Drosophila)	Cytokine_Receptors
ROBO3	roundabout, axon guidance receptor, homolog 3 (Drosophila)	Cytokine_Receptors
RORA	RAR-related orphan receptor A	Cytokine_Receptors
RORB	RAR-related orphan receptor B	Cytokine_Receptors
RORC	RAR-related orphan receptor C	Cytokine_Receptors
RXFP1	relaxin/insulin-like family peptide receptor 1	Cytokine_Receptors
RXFP2	relaxin/insulin-like family peptide receptor 2	Cytokine_Receptors
RXFP3	relaxin/insulin-like family peptide receptor 3	Cytokine_Receptors
RXRA	retinoid X receptor, alpha	Cytokine_Receptors
RXRB	retinoid X receptor, beta	Cytokine_Receptors
RXRG	retinoid X receptor, gamma	Cytokine_Receptors
S1PR1	sphingosine-1-phosphate receptor 1	Cytokine_Receptors
S1PR2	sphingosine-1-phosphate receptor 2	Cytokine_Receptors
SCTR	secretin receptor	Cytokine_Receptors
SDC1	syndecan 1	Cytokine_Receptors
SDC2	syndecan 2	Cytokine_Receptors
SDC3	syndecan 3	Cytokine_Receptors
SDC4	syndecan 4	Cytokine_Receptors
SORT1	sortilin 1	Cytokine_Receptors
SSTR1	somatostatin receptor 1	Cytokine_Receptors
SSTR2	somatostatin receptor 2	Cytokine_Receptors
SSTR5	somatostatin receptor 5	Cytokine_Receptors
ST2	suppression of tumorigenicity 2	Cytokine_Receptors
TACR1	tachykinin receptor 1	Cytokine_Receptors
TEK	TEK tyrosine kinase, endothelial	Cytokine_Receptors
TGFBR1	transforming growth factor, beta receptor 1	Cytokine_Receptors
TGFBR2	transforming growth factor, beta receptor II (70/80kDa)	Cytokine_Receptors
TGFBR3	transforming growth factor, beta receptor III	Cytokine_Receptors
THRA	thyroid hormone receptor, alpha (erythroblastic leukemia viral (v-erb-a) oncogene homolog, avian)	Cytokine_Receptors
THRB	thyroid hormone receptor, beta (erythroblastic leukemia viral (v-erb-a) oncogene homolog 2, avian)	Cytokine_Receptors
TIE1	tyrosine kinase with immunoglobulin-like and EGF-like domains 1	Cytokine_Receptors
TNFRSF10A	tumor necrosis factor receptor superfamily, member 10a	Cytokine_Receptors
TNFRSF10B	tumor necrosis factor receptor superfamily, member 10b	Cytokine_Receptors
TNFRSF10C	tumor necrosis factor receptor superfamily, member 10c, decoy without an intracellular domain	Cytokine_Receptors
TNFRSF10D	tumor necrosis factor receptor superfamily, member 10d, decoy with truncated death domain	Cytokine_Receptors
TNFRSF11A	tumor necrosis factor receptor superfamily, member 11a, NFKB activator	Cytokine_Receptors
TNFRSF12A	tumor necrosis factor receptor superfamily, member 12A	Cytokine_Receptors
TNFRSF13B	tumor necrosis factor receptor superfamily, member 13B	Cytokine_Receptors
TNFRSF13C	tumor necrosis factor receptor superfamily, member 13C	Cytokine_Receptors
TNFRSF14	tumor necrosis factor receptor superfamily, member 14 (herpesvirus entry mediator)	Cytokine_Receptors
TNFRSF17	tumor necrosis factor receptor superfamily, member 17	Cytokine_Receptors
TNFRSF18	tumor necrosis factor receptor superfamily, member 18	Cytokine_Receptors
TNFRSF19	tumor necrosis factor receptor superfamily, member 19	Cytokine_Receptors
TNFRSF1A	tumor necrosis factor receptor superfamily, member 1A	Cytokine_Receptors
TNFRSF1B	tumor necrosis factor receptor superfamily, member 1B	Cytokine_Receptors
TNFRSF21	tumor necrosis factor receptor superfamily, member 21	Cytokine_Receptors
TNFRSF25	tumor necrosis factor receptor superfamily, member 25	Cytokine_Receptors
TNFRSF4	tumor necrosis factor receptor superfamily, member 4	Cytokine_Receptors
TNFRSF6B	tumor necrosis factor receptor superfamily, member 6b, decoy	Cytokine_Receptors
TNFRSF8	tumor necrosis factor receptor superfamily, member 8	Cytokine_Receptors
TNFRSF9	tumor necrosis factor receptor superfamily, member 9	Cytokine_Receptors
TRHR	thyrotropin-releasing hormone receptor	Cytokine_Receptors
TSHR	thyroid stimulating hormone receptor	Cytokine_Receptors
TUBB3	tubulin, beta 3	Cytokine_Receptors
VDR	vitamin D (1,25- dihydroxyvitamin D3) receptor	Cytokine_Receptors
VIPR1	vasoactive intestinal peptide receptor 1	Cytokine_Receptors
VIPR2	vasoactive intestinal peptide receptor 2	Cytokine_Receptors
XCR1	chemokine (C motif) receptor 1	Cytokine_Receptors
IFNA10	interferon, alpha 10	Interferons
IFNA13	interferon, alpha 13	Interferons
IFNA14	interferon, alpha 14	Interferons
IFNA16	interferon, alpha 16	Interferons
IFNA17	interferon, alpha 17	Interferons
IFNA2	interferon, alpha 2	Interferons
IFNA21	interferon, alpha 21	Interferons
IFNA4	interferon, alpha 4	Interferons
IFNA5	interferon, alpha 5	Interferons
IFNA6	interferon, alpha 6	Interferons
IFNA7	interferon, alpha 7	Interferons
IFNA8	interferon, alpha 8	Interferons
IFNB1	interferon, beta 1, fibroblast	Interferons
IFNE	interferon, epsilon	Interferons
IFNG	interferon, gamma	Interferons
IFNK	interferon, kappa	Interferons
IFNW1	interferon, omega 1	Interferons
IFNAR2	interferon (alpha, beta and omega) receptor 2	Interferon_Receptor
IFNGR1	interferon gamma receptor 1	Interferon_Receptor
IFNGR2	interferon gamma receptor 2 (interferon gamma transducer 1)	Interferon_Receptor
IL11	interleukin 11	Interleukins
IL12A	interleukin 12A (natural killer cell stimulatory factor 1, cytotoxic lymphocyte maturation factor 1, p35)	Interleukins
IL12B	interleukin 12B (natural killer cell stimulatory factor 2, cytotoxic lymphocyte maturation factor 2, p40)	Interleukins
IL13	interleukin 13	Interleukins
IL15	interleukin 15	Interleukins
IL16	interleukin 16 (lymphocyte chemoattractant factor)	Interleukins
IL17A	interleukin 17A	Interleukins
IL17B	interleukin 17B	Interleukins
IL17C	interleukin 17C	Interleukins
IL17D	interleukin 17D	Interleukins
IL17F	interleukin 17F	Interleukins
IL18	interleukin 18 (interferon-gamma-inducing factor)	Interleukins
IL19	interleukin 19	Interleukins
IL1A	interleukin 1, alpha	Interleukins
IL1B	interleukin 1, beta	Interleukins
IL1F10	interleukin 1 family, member 10 (theta)	Interleukins
IL1F5	interleukin 1 family, member 5 (delta)	Interleukins
IL1F6	interleukin 1 family, member 6 (epsilon)	Interleukins
IL1F7	interleukin 1 family, member 7 (zeta)	Interleukins
IL1F8	interleukin 1 family, member 8 (eta)	Interleukins
IL1F9	interleukin 1 family, member 9	Interleukins
IL1RN	interleukin 1 receptor antagonist	Interleukins
IL2	interleukin 2	Interleukins
IL20	interleukin 20	Interleukins
IL21	interleukin 21	Interleukins
IL22	interleukin 22	Interleukins
IL23A	interleukin 23, alpha subunit p19	Interleukins
IL24	interleukin 24	Interleukins
IL25	interleukin 25	Interleukins
IL26	interleukin 26	Interleukins
IL27	interleukin 27	Interleukins
IL28A	interleukin 28A (interferon, lambda 2)	Interleukins
IL28B	interleukin 28B (interferon, lambda 3)	Interleukins
IL29	interleukin 29 (interferon, lambda 1)	Interleukins
IL3	interleukin 3 (colony-stimulating factor, multiple)	Interleukins
IL31	interleukin 31	Interleukins
IL32	interleukin 32	Interleukins
IL33	interleukin 33	Interleukins
IL34	interleukin 34	Interleukins
IL4	interleukin 4	Interleukins
IL5	interleukin 5 (colony-stimulating factor, eosinophil)	Interleukins
IL6	interleukin 6 (interferon, beta 2)	Interleukins
IL6ST	interleukin 6 signal transducer (gp130, oncostatin M receptor)	Interleukins
IL7	interleukin 7	Interleukins
IL8	interleukin 8	Interleukins
IL9	interleukin 9	Interleukins
TXLNA	taxilin alpha	Interleukins
IL10RA	interleukin 10 receptor, alpha	Interleukins_Receptor
IL10RB	interleukin 10 receptor, beta	Interleukins_Receptor
IL11RA	interleukin 11 receptor, alpha	Interleukins_Receptor
IL11RB	interleukin 11 receptor, beta	Interleukins_Receptor
IL12RB1	interleukin 12 receptor, beta 1	Interleukins_Receptor
IL12RB2	interleukin 12 receptor, beta 2	Interleukins_Receptor
IL13RA1	interleukin 13 receptor, alpha 1	Interleukins_Receptor
IL13RA2	interleukin 13 receptor, alpha 2	Interleukins_Receptor
IL15RA	interleukin 15 receptor, alpha	Interleukins_Receptor
IL15RB	interleukin 15 receptor, beta	Interleukins_Receptor
IL17RA	interleukin 17 receptor A	Interleukins_Receptor
IL17RB	interleukin 17 receptor B	Interleukins_Receptor
IL17RC	interleukin 17 receptor C	Interleukins_Receptor
IL17RD	interleukin 17 receptor D	Interleukins_Receptor
IL17RE	interleukin 17 receptor E	Interleukins_Receptor
IL18R1	interleukin 18 receptor 1	Interleukins_Receptor
IL18RAP	interleukin 18 receptor accessory protein	Interleukins_Receptor
IL1R1	interleukin 1 receptor, type I	Interleukins_Receptor
IL1R2	interleukin 1 receptor, type II	Interleukins_Receptor
IL1RAP	interleukin 1 receptor accessory protein	Interleukins_Receptor
IL1RL1	interleukin 1 receptor-like 1	Interleukins_Receptor
IL1RL2	interleukin 1 receptor-like 2	Interleukins_Receptor
IL20RA	interleukin 20 receptor, alpha	Interleukins_Receptor
IL20RB	interleukin 20 receptor beta	Interleukins_Receptor
IL21R	interleukin 21 receptor	Interleukins_Receptor
IL22RA1	interleukin 22 receptor, alpha 1	Interleukins_Receptor
IL22RA2	interleukin 22 receptor, alpha 2	Interleukins_Receptor
IL23R	interleukin 23 receptor	Interleukins_Receptor
IL27RA	interleukin 27 receptor, alpha	Interleukins_Receptor
IL28RA	interleukin 28 receptor, alpha (interferon, lambda receptor)	Interleukins_Receptor
IL2RA	interleukin 2 receptor, alpha	Interleukins_Receptor
IL2RB	interleukin 2 receptor, beta	Interleukins_Receptor
IL2RG	interleukin 2 receptor, gamma (severe combined immunodeficiency)	Interleukins_Receptor
IL31RA	interleukin 31 receptor A	Interleukins_Receptor
IL3RA	interleukin 3 receptor, alpha (low affinity)	Interleukins_Receptor
IL4R	interleukin 4 receptor	Interleukins_Receptor
IL5RA	interleukin 5 receptor, alpha	Interleukins_Receptor
IL6R	interleukin 6 receptor	Interleukins_Receptor
IL7R	interleukin 7 receptor	Interleukins_Receptor
IL8RA	interleukin 8 receptor, alpha	Interleukins_Receptor
IL8RB	interleukin 8 receptor, beta	Interleukins_Receptor
IL9R	interleukin 9 receptor	Interleukins_Receptor
ST2	suppression of tumorigenicity 2	Interleukins_Receptor
HLA-A	major histocompatibility complex, class I, A	NaturalKiller_Cell_Cytotoxicity
HLA-B	major histocompatibility complex, class I, B	NaturalKiller_Cell_Cytotoxicity
[truncated: 500 more rows]
