# Supplementary material for: Smoking patients with laryngeal cancer screened with a novel immunogenomics-based prognostic signature
Source: Front Genet. 2022 Jul 14;13:961764. doi: 10.3389/fgene.2022.961764 (PMC9333188; doi:10.3389/fgene.2022.961764)
Supplement: Supplementary file 4 [file Table4.XLSX]

## Sheet: Sheet1
Supplementary Table 4: Differential expressed IRGs.
gene	conMean	treatMean	logFC	pValue	fdr
CD1B	0.104147	0.401205	1.94571	0.0219798	0.0418591
FCER1G	7.31044	23.7331	1.69887	0.000297855	0.00151787
HLA-A	186.469	546.515	1.55133	4.19035e-05	0.000363164
HLA-B	238.015	712.458	1.58175	7.05916e-05	0.000519848
HLA-C	175.812	475.392	1.43509	6.76262e-05	0.000519011
HLA-DOB	0.611781	2.74824	2.16742	3.21121e-05	0.000303043
HLA-DQA1	6.04106	16.7369	1.47016	0.0145355	0.0303577
HLA-DQB1	8.67358	24.9791	1.52602	0.0225784	0.0425517
HLA-F	6.46738	24.876	1.9435	3.35769e-05	0.00031224
HLA-G	1.37277	8.48724	2.6282	0.000512171	0.00236415
HLA-H	16.9262	45.549	1.42816	0.000297855	0.00151787
HSPA1A	30.4032	75.2325	1.30713	0.0186769	0.0367197
ICAM1	10.5175	26.7571	1.34713	0.000745504	0.0031765
IFNG	0.0549844	0.46057	3.06633	0.000677832	0.00295739
KLRC2	0.0296258	0.123193	2.05599	0.0170007	0.0341624
KLRD1	0.075304	0.177954	1.24071	0.0225784	0.0425517
LTA	0.131505	0.541043	2.04063	0.000122217	0.000759532
MICA	3.5668	7.68062	1.10659	8.43441e-06	0.000134318
MICB	1.06266	3.86349	1.86222	0.000150272	0.000882244
PSMD2	38.3522	99.5452	1.37604	2.93952e-07	4.87605e-05
PSMD3	22.7205	45.5306	1.00284	1.10365e-06	5.02161e-05
RELB	5.4913	15.9352	1.537	3.89127e-06	0.000101268
TAP1	21.6871	58.2286	1.42489	4.37888e-05	0.000374409
TAP2	5.36482	11.8099	1.1384	2.56544e-05	0.000267899
TAPBP	34.1337	68.851	1.01228	1.9531e-05	0.000222165
IFI30	0.0929208	0.555231	2.57901	9.95113e-07	4.87605e-05
PROCR	6.20794	21.9817	1.82412	1.5518e-05	0.000191942
ULBP2	4.05132	11.4715	1.50158	0.00153385	0.0054891
ULBP1	0.0850328	1.61866	4.25064	2.80733e-05	0.000281617
RAET1E	14.9208	2.97941	-2.32423	6.64144e-06	0.000112816
RAET1G	6.99652	2.95651	-1.24274	0.000474566	0.00224727
PDIA2	0.0249555	1.13017	5.50104	0.000618678	0.00272732
HAMP	0.0204406	0.181144	3.14762	1.17366e-05	0.000164312
PPBP	0.114843	0.808813	2.81614	0.0078526	0.0194818
CXCL14	63.1305	444.817	2.8168	0.00335141	0.0100939
SLPI	4296.42	852.327	-2.33366	0.00860365	0.0206423
CXCL10	6.83192	43.2505	2.66235	0.000963929	0.003802
CXCL9	3.45946	33.0373	3.25548	0.000376634	0.00185981
CXCL5	0.0995524	3.05949	4.94169	4.96908e-06	0.000103781
CXCL11	0.959335	7.10901	2.88954	0.00086392	0.00352767
CXCL12	10.689	4.23845	-1.33452	0.0176765	0.0350777
CXCL13	2.01259	18.1052	3.16928	4.99392e-05	0.000405239
XCL1	0.199112	1.63704	3.03944	3.03962e-06	9.22018e-05
ELANE	0.602261	0.0568277	-3.40572	0.000182763	0.00103026
TMSB10	871.597	2077.37	1.25302	4.0871e-06	0.000101268
LCN2	557.137	207.28	-1.42645	0.00265628	0.0083765
S100A9	14328.6	4616.27	-1.6341	0.000254218	0.00133832
S100A8	5219.99	1476.02	-1.82234	0.000309811	0.00157251
LCN6	0.146538	0.055347	-1.4047	0.000202826	0.00112348
HTN3	0.136443	0.0190736	-2.83865	0.0179934	0.0355405
CCR10	0.0877154	0.362884	2.04861	0.000773605	0.00326349
MMP12	1.40874	33.4235	4.56839	9.95113e-07	4.87605e-05
LEAP2	0.106459	0.229795	1.11005	0.0149517	0.0309731
PGLYRP1	0.0794143	0.19863	1.32261	0.00186138	0.00644401
TMSB15A	0.118673	1.29401	3.44679	8.02151e-05	0.00058229
S100P	147.162	37.2865	-1.98068	0.000103409	0.000686161
PGLYRP2	0.0057114	0.121994	4.41682	1.27965e-05	0.000169256
LCN12	0.0521522	0.410017	2.97488	0.0126038	0.0274956
S100A5	0.236173	0.875764	1.8907	0.00762524	0.0191609
TMSB4Y	1.24923	0.534714	-1.2242	0.00260296	0.00822871
TMSB15B	0.00811755	0.0331545	2.03009	0.000896043	0.00363591
S100A14	1127.59	418.579	-1.42967	0.00107457	0.0041611
LCN10	0.0373622	0.0159604	-1.22708	0.0143804	0.0301822
ZC3HAV1L	1.52727	3.76119	1.30024	0.00202478	0.00682424
TCHHL1	0.0017908	0.136007	6.24694	2.7378e-05	0.000279037
TINAGL1	4.19361	18.7858	2.16338	0.000254218	0.00133832
TGFB1	12.5197	42.97	1.77914	7.6685e-07	4.87605e-05
MMP9	1.57387	70.8213	5.49179	3.45674e-07	4.87605e-05
APOBEC3G	1.32556	3.15438	1.25076	0.0126039	0.0274956
RBP1	4.0234	35.793	3.15319	6.03171e-06	0.000112816
TLR2	3.18742	7.88069	1.30593	0.000595854	0.00266357
PLAU	13.1278	104.543	2.9934	9.44773e-07	4.87605e-05
IL1B	2.77414	11.6972	2.07605	0.00434598	0.0121687
PAEP	0.00792877	0.798799	6.65459	1.06616e-06	5.02161e-05
OBP2A	0.00646251	0.139883	4.43599	6.87697e-05	0.000519848
DDX58	3.66797	9.11915	1.31392	0.000216632	0.0011845
SFTPA2	1.06527	0.221248	-2.26748	0.000593199	0.00266357
NOX4	0.160208	0.996576	2.63703	3.19419e-06	9.30856e-05
LTF	566.736	79.5565	-2.83263	0.0271699	0.0487527
RBP5	0.52985	1.7655	1.73642	4.37888e-05	0.000374409
OASL	1.66799	10.4112	2.64196	0.000144217	0.000862591
DUOX1	41.4593	12.3473	-1.7475	1.28868e-05	0.000169256
OBP2B	0.0036255	0.082381	4.50606	0.0217818	0.0416667
CETP	0.104878	0.539524	2.36297	5.89462e-07	4.87605e-05
FABP12	0.312034	0.117775	-1.40567	0.00428493	0.0121581
PI15	0.456271	1.69931	1.89698	0.000127399	0.000772931
APOD	24.5846	10.544	-1.22133	0.000493034	0.00230083
DUOX2	20.2798	8.82941	-1.19965	0.0042085	0.0119679
TLR3	3.31936	1.12855	-1.55644	8.04235e-06	0.000133064
TFRC	12.3024	51.883	2.07632	1.48159e-05	0.000190662
IFIH1	4.84381	10.5216	1.11914	0.00577907	0.0153706
ADIPOQ	1.95369	0.0419299	-5.54208	5.19734e-07	4.87605e-05
STAT1	24.4666	72.4709	1.56659	0.000107836	0.000700937
SOCS3	113.733	56.2239	-1.01639	0.00860365	0.0206423
CCL20	2.65611	18.3277	2.78664	0.00998361	0.0231257
SOCS1	1.59619	12.7046	2.99264	5.3021e-07	4.87605e-05
APOBEC3F	1.22048	2.44613	1.00305	0.0096928	0.022658
CHIT1	0.0320572	1.89736	5.8872	4.99392e-05	0.000405239
NLRX1	23.3696	10.8923	-1.10133	0.00224339	0.00736617
VEGFA	4.81811	12.7063	1.399	0.000132788	0.000801762
ISG15	16.3461	178.857	3.45179	6.64144e-06	0.000112816
TNFAIP3	8.73264	27.7582	1.66843	0.000163109	0.000940275
TFR2	0.204649	0.710923	1.79654	0.00240092	0.00772419
FCN2	0.0394535	0.0128797	-1.61506	0.0140002	0.0297537
MUC4	22.5911	4.93663	-2.19416	1.28868e-05	0.000169256
F2R	3.98211	13.6469	1.77697	3.35769e-05	0.00031224
MAPT	1.86598	0.184718	-3.33654	5.21653e-05	0.000417978
CCL5	7.8016	33.2739	2.09255	0.000391522	0.00192586
ITGAV	10.292	28.3704	1.46286	9.7232e-06	0.000142383
GNLY	0.964188	4.9842	2.36998	0.00107457	0.0041611
EIF2AK2	3.95154	10.2027	1.36846	4.0871e-06	0.000101268
CACYBP	8.44188	18.1381	1.10339	7.27691e-07	4.87605e-05
BST2	24.8603	179.428	2.85149	3.6699e-05	0.000336363
PLA2G2A	23.7466	4.44106	-2.41875	2.80733e-05	0.000281617
ADAR	24.9374	50.4202	1.01569	4.29236e-06	0.000101268
AHNAK	190.707	88.3384	-1.11025	0.000244287	0.00130218
FGA	0.000993261	0.0807966	6.34598	0.00370682	0.0110338
MSR1	0.557555	1.84842	1.72911	0.00202478	0.00682424
MPO	2.1622	0.107518	-4.32984	0.00998297	0.0231257
DLL4	0.986725	2.41936	1.29391	3.83615e-05	0.00034909
SLC11A1	0.195465	1.3529	2.79107	8.08035e-07	4.87605e-05
TNFRSF10B	7.19162	16.9459	1.23655	2.45205e-05	0.000258175
APOBEC3H	0.158799	0.677697	2.09344	0.000169908	0.000970683
TMPRSS6	0.0443839	0.162462	1.87199	0.000618678	0.00272732
SPINK5	405.22	39.9379	-3.34288	1.8408e-06	6.89758e-05
TNFSF11	0.0683382	0.569144	3.05803	0.000297855	0.00151787
KNG1	0.00243733	0.0196611	3.01197	0.008018	0.019772
KLRK1	0.0345418	0.106082	1.61877	0.00809649	0.019772
CLDN4	169.518	53.209	-1.6717	0.000107836	0.000700937
IRF7	7.26358	16.6166	1.19388	0.00463324	0.0127765
IL7R	2.43975	7.86609	1.68891	0.00137995	0.00498032
IL1A	2.94226	19.0595	2.69551	0.0133475	0.0287727
PROC	0.136848	1.13633	3.05374	8.73569e-05	0.000621747
NDRG1	111.527	244.438	1.13208	0.0197264	0.0384861
IRF9	0.513184	1.56299	1.60676	0.00023472	0.00126174
ABCC4	1.276	2.94481	1.20654	0.000191938	0.0010725
RSAD2	1.88522	8.61211	2.19163	0.000474566	0.00224727
PDGFRB	5.59173	19.9142	1.83243	3.07081e-05	0.000294152
PDCD1	0.464447	1.46114	1.65351	0.00886516	0.0211502
PCSK1	0.115919	0.557193	2.26506	5.44852e-05	0.000431143
AQP9	0.175668	1.90767	3.44089	5.47577e-06	0.000110732
FASLG	0.190456	0.514068	1.4325	0.0149517	0.0309731
BIRC5	5.63894	19.7979	1.81185	4.51969e-07	4.87605e-05
IL22	0.608471	0.0525101	-3.53452	5.82718e-05	0.000458261
VTN	0.0345762	0.223804	2.69438	0.000802688	0.00333102
AGER	0.533494	1.62648	1.60821	0.00043955	0.00212923
TNFSF4	0.145997	1.20088	3.04008	4.50747e-06	0.000103781
CCL14	0.49706	0.121618	-2.03106	0.000150267	0.000882244
CCR3	0.00888445	0.0832385	3.2279	6.74906e-05	0.000519011
CCL4L2	1.10926	2.24614	1.01784	0.0153784	0.0316001
CCR8	0.12234	0.806088	2.72004	0.000103405	0.000686161
CCL7	0.0520268	1.04445	4.32735	8.01447e-05	0.00058229
CCL3	1.58644	3.51107	1.14612	0.00407497	0.0116926
CCL11	0.098351	3.30353	5.06992	1.66311e-06	6.83483e-05
CCR5	0.895836	1.96502	1.13324	0.0202702	0.0391871
CCL23	1.44169	0.255315	-2.49742	3.07033e-05	0.000294152
CCL25	0.00541487	0.11548	4.41458	0.000436179	0.00212923
CCL3L1	0.428002	1.22679	1.5192	0.00434598	0.0121687
XCL2	0.220328	0.646992	1.55409	0.00119686	0.00447155
CXCR4	6.13498	21.4282	1.80438	0.000456745	0.00220414
FAM19A4	0.00119747	0.031242	4.70542	0.00909979	0.0215489
LTBP1	4.50025	24.9371	2.47022	1.06847e-05	0.000152947
PPARG	3.11857	1.13849	-1.45376	0.000122217	0.000759532
MIF	23.2926	59.9946	1.36496	1.11988e-05	0.000158526
PTGDR	0.0591784	0.192521	1.70187	0.000376634	0.00185981
CD86	1.25437	3.52377	1.49015	0.000163109	0.000940275
HCK	3.19016	8.55173	1.42259	0.00303539	0.00931827
OLR1	0.26191	2.74209	3.38813	3.07081e-05	0.000294152
RNASE2	0.238339	0.633342	1.40997	0.00346324	0.0103816
CD79A	2.92789	17.856	2.60847	0.016264	0.0328485
BTK	0.532628	1.25561	1.23718	0.0118973	0.0264523
BLNK	14.3911	4.03785	-1.83352	2.34345e-05	0.000253013
VAV3	9.86789	4.48749	-1.13683	0.000176972	0.00100206
VAV2	3.44493	14.0266	2.02562	3.10301e-07	4.87605e-05
RAC2	7.22211	25.6806	1.83018	9.50635e-05	0.000647652
RAC3	2.44939	13.8236	2.49663	2.04443e-05	0.000228474
FOS	454.846	116.303	-1.96749	9.27402e-06	0.000139001
CARD11	1.50811	4.87431	1.69246	0.02319	0.0434471
NFKBIE	3.33317	9.78883	1.55424	2.14194e-06	7.79667e-05
CD19	0.170261	1.07396	2.65712	0.00232088	0.00758171
PIK3R5	0.558974	1.12527	1.00942	0.0271699	0.0487527
PIK3CD	1.88285	5.1377	1.44821	1.5518e-05	0.000191942
AKT3	1.13354	3.22238	1.50729	0.000362277	0.00181709
CD72	0.210225	0.795112	1.91922	0.000718353	0.00310231
LILRB3	0.231106	0.551659	1.25522	0.00115474	0.00439145
PLCG2	0.889192	2.19997	1.30692	4.78034e-05	0.000398049
IFITM1	58.6936	124.954	1.09012	0.0115574	0.0259684
IGHD3-3	0.174991	2.15025	3.61915	0.00963965	0.0225752
IGHD3-9	0.179025	1.37343	2.93955	0.0277652	0.049681
IGHG1	47.2612	1199.41	4.66553	7.05916e-05	0.000519848
IGHG2	79.206	830.496	3.39029	0.000929459	0.00374725
IGHG3	21.2595	313.892	3.88409	0.000832782	0.00342246
IGHG4	46.8256	832.51	4.1521	0.000573816	0.00260157
IGHJ3	4.98332	50.0731	3.32886	0.00983175	0.0229408
IGHM	7.50376	114.053	3.92595	0.000745504	0.0031765
IGHV1-18	18.1733	166.855	3.19871	0.00182587	0.00635563
IGHV1-2	6.31045	97.8399	3.95461	0.00216822	0.00719353
IGHV1-24	7.03245	106.061	3.91473	0.00284006	0.00884656
IGHV1-46	13.8873	65.4285	2.23615	0.0264682	0.0481034
IGHV1-58	1.33744	19.0934	3.83553	0.0153775	0.0316001
IGHV1-69	1.47515	42.3668	4.844	0.00170342	0.00601151
IGHV2-26	2.08143	35.2703	4.0828	0.00739678	0.0187346
IGHV2-5	1.27794	16.2708	3.67039	0.00809852	0.019772
IGHV2-70	1.99705	24.1078	3.59356	0.00654263	0.0169085
IGHV3-11	7.75626	76.9029	3.3096	0.00434598	0.0121687
IGHV3-15	14.502	102.914	2.82712	0.00886516	0.0211502
IGHV3-16	0.0145003	0.188383	3.69951	0.025293	0.0465654
IGHV3-20	0.589521	9.49562	4.00965	0.00614996	0.0160237
IGHV3-21	9.2914	82.1656	3.14457	0.000832782	0.00342246
IGHV3-23	30.1485	176.987	2.55348	0.00381938	0.0112117
IGHV3-30	10.5809	81.5424	2.94608	0.0126039	0.0274956
IGHV3-33	7.48944	57.2264	2.93375	0.00834906	0.0201835
IGHV3-38	0.193436	1.48354	2.93911	0.019953	0.0387503
IGHV3-43	1.13342	34.189	4.91478	0.00810123	0.019772
IGHV3-48	1.5775	28.9389	4.1973	0.000963929	0.003802
IGHV3-49	4.93259	51.9919	3.39787	0.00209537	0.00702501
IGHV3-53	1.83373	18.9007	3.36559	0.00240087	0.00772419
IGHV3-64	0.60659	22.2097	5.19432	0.00595615	0.0156613
IGHV3-7	0.541466	4.50671	3.05713	0.00614996	0.0160237
IGHV3-73	2.53784	24.48	3.26993	0.00717447	0.0183172
IGHV3-74	8.78166	45.8573	2.38458	0.0176765	0.0350777
IGHV4-28	1.32086	15.8902	3.58859	0.00560099	0.0149597
IGHV4-31	4.60807	48.7644	3.40359	0.0244552	0.0453529
IGHV4-34	6.9669	66.4279	3.2532	0.00099958	0.00390633
IGHV4-39	16.325	178.354	3.44959	0.00717447	0.0183172
IGHV4-4	0.749879	11.9278	3.99153	0.00596106	0.0156613
IGHV4-59	10.7473	109.772	3.35246	0.0271699	0.0487527
IGHV4-61	1.19427	12.1787	3.35016	0.0112254	0.0254032
IGHV5-51	22.7872	255.359	3.48623	0.00478322	0.0131332
IGHV6-1	0.441539	3.51134	2.99141	0.00542251	0.0145894
IGKC	167.887	1499.95	3.15935	0.00240092	0.00772419
IGKJ5	0.598568	8.16583	3.77001	0.00195638	0.00664648
IGKV1-12	0.913774	3.64003	1.99404	0.0149496	0.0309731
IGKV1-16	5.50385	75.8333	3.78432	0.0238159	0.0443588
IGKV1-17	7.933	103.318	3.70308	0.0137336	0.0292585
IGKV1-33	0.139809	2.13107	3.93005	0.013642	0.0292585
IGKV1-37	0.0123797	0.193314	3.9649	0.0134567	0.0289592
IGKV1-39	0.333256	5.94635	4.1573	0.0202478	0.0391871
IGKV1-5	43.0096	297.023	2.78784	0.0061504	0.0160237
IGKV1-6	6.32568	59.1796	3.22581	0.0158158	0.0320338
IGKV1-8	0.791484	8.14488	3.36326	0.00860351	0.0206423
IGKV1-9	9.53402	78.9248	3.04932	0.0137336	0.0292585
IGKV1D-8	0.72967	5.81489	2.99444	0.0278862	0.0497601
IGKV2-28	0.128383	4.21189	5.03594	0.00245383	0.00787451
IGKV2-30	0.901396	7.01725	2.96067	0.0143291	0.0301243
IGKV2D-29	1.55987	27.4216	4.13582	0.00148073	0.00532897
IGKV2D-30	0.370517	1.0345	1.48132	0.0197633	0.0384992
IGKV2D-40	0.630335	8.11731	3.68681	0.0257645	0.0469909
IGKV3-11	22.0606	253.967	3.5251	0.00103645	0.00403803
IGKV3-15	16.4093	126.094	2.94191	0.00324289	0.00979014
IGKV3-20	49.5192	438.49	3.14648	0.00240092	0.00772419
IGKV3D-15	0.788617	8.1902	3.3765	0.0271699	0.0487527
IGKV3D-20	2.44378	26.4832	3.43789	0.0191954	0.0376229
IGKV4-1	29.2877	321.801	3.4578	0.00248343	0.00790974
IGLC2	87.1995	651.539	2.90146	0.00216822	0.00719353
IGLC3	35.7348	420.681	3.55733	0.000474566	0.00224727
IGLC6	0.420597	2.03586	2.27513	0.0171742	0.0344405
IGLC7	1.35424	16.5578	3.61195	0.0115567	0.0259684
IGLJ1	0.0376264	0.438492	3.54273	0.0121826	0.0268992
IGLJ2	0.0772439	1.29991	4.07285	0.000476266	0.00224727
IGLV1-36	1.85398	25.8191	3.79974	0.0174255	0.034851
IGLV1-40	41.1407	224.402	2.44745	0.0122461	0.0268992
IGLV1-44	11.0071	131.778	3.5816	0.000963929	0.003802
IGLV1-47	11.9488	104.745	3.13194	0.00381938	0.0112117
IGLV1-50	0.292643	2.12071	2.85733	0.0122358	0.0268992
IGLV1-51	15.7846	204.346	3.69442	0.00448753	0.0124556
IGLV10-54	0.798987	18.3095	4.51827	0.00577803	0.0153706
IGLV11-55	0.0121509	0.106382	3.13012	0.0187662	0.0368384
IGLV2-11	16.6109	133.139	3.00273	0.0271699	0.0487527
IGLV2-14	28.7031	180.787	2.65501	0.00717447	0.0183172
IGLV2-23	22.1032	167.429	2.92122	0.00381938	0.0112117
IGLV2-8	5.40383	53.1285	3.29743	0.00810123	0.019772
IGLV3-1	7.61412	94.0226	3.62626	0.00115474	0.00439145
IGLV3-10	9.40791	79.7436	3.08342	0.0225784	0.0425517
IGLV3-12	0.154538	3.74154	4.5976	0.00661151	0.0170507
IGLV3-19	12.6632	226.831	4.1629	0.00189008	0.00649048
IGLV3-21	17.2075	307.399	4.159	0.00284006	0.00884656
IGLV3-22	0.00966078	0.348315	5.17211	0.00344547	0.0103527
IGLV3-25	20.8671	202.712	3.28013	0.00448753	0.0124556
IGLV3-32	0.0301669	0.326431	3.43574	0.0163825	0.0330241
IGLV4-3	0.0197172	0.690603	5.13033	0.00130666	0.00479735
IGLV4-60	0.50591	15.8218	4.96689	0.00224241	0.00736617
IGLV4-69	7.46399	98.8503	3.72723	0.0137336	0.0292585
IGLV5-52	0.0363863	0.290069	2.99493	0.0127499	0.027719
IGLV6-57	6.38168	71.8469	3.49292	0.00695818	0.0179085
IGLV7-43	2.9562	25.5777	3.11307	0.0153784	0.0316001
IGLV8-61	4.03562	49.3925	3.61343	0.0176741	0.0350777
CKLF	2.1308	4.5854	1.10566	1.78197e-05	0.000210206
CMA1	1.41807	0.291103	-2.28433	0.000962573	0.003802
CXCL17	245.632	33.458	-2.87608	1.35016e-05	0.00017552
EDN3	2.22703	0.130618	-4.09169	1.18679e-06	5.21368e-05
FGF10	0.494414	0.244032	-1.01865	0.00784413	0.0194818
PROK2	0.0774584	0.429659	2.4717	0.0112226	0.0254032
SEMA3C	4.93542	14.8703	1.59119	0.00119686	0.00447155
SEMA3D	0.322758	0.968299	1.585	0.0141295	0.0297537
SEMA3E	0.424613	0.155236	-1.45168	0.00202226	0.00682424
SEMA4F	0.584353	2.77095	2.24547	8.51347e-07	4.87605e-05
SEMA5B	0.0603812	0.507953	3.07252	4.29236e-06	0.000101268
SEMA6D	0.283681	1.47073	2.37419	0.00913375	0.0215489
SEMA7A	1.45029	4.23531	1.54613	0.000122217	0.000759532
TNC	30.5258	144.813	2.24609	0.000773605	0.00326349
TYMP	24.4518	101.268	2.05016	2.93627e-05	0.00029225
CCRL2	0.269813	0.697948	1.37116	0.000963929	0.003802
CXCR3	0.635901	1.66415	1.38791	0.0158158	0.0320338
CXCR5	0.0124215	0.0521804	2.07067	0.0162696	0.0328485
CYSLTR1	1.09919	0.378522	-1.53799	0.000963929	0.003802
CYSLTR2	0.0839897	0.387689	2.20662	0.000244287	0.00130218
EDNRA	2.15846	4.43708	1.0396	0.0158158	0.0320338
FPR2	0.117479	0.474501	2.014	0.00786001	0.0194818
PLAUR	3.77981	15.4592	2.03208	6.64144e-06	0.000112816
PLXNA1	7.15895	23.5295	1.71665	8.96889e-07	4.87605e-05
PLXNA3	1.23472	3.57321	1.53303	4.96908e-06	0.000103781
PLXNB3	0.815788	2.72763	1.74138	9.27402e-06	0.000139001
PLXNC1	0.83748	1.98546	1.24535	0.0061504	0.0160237
PLXND1	3.5291	9.14546	1.37376	6.76262e-05	0.000519011
RXFP3	0.000717337	0.0243446	5.0848	0.000731872	0.00315002
ADM	24.1566	58.6282	1.27918	0.0105886	0.0242624
AGRP	0.00269302	0.0584412	4.43969	0.000127406	0.000772931
AMH	0.0671972	0.840681	3.64509	0.00216803	0.00719353
ANGPTL5	0.116224	0.0156099	-2.89637	0.00118492	0.00447155
ANGPTL7	0.370752	0.0903284	-2.0372	8.81149e-05	0.000623658
APLN	0.38702	3.14016	3.02036	4.96908e-06	0.000103781
ARTN	0.499242	7.12102	3.83427	1.74979e-06	6.89758e-05
BMP1	4.71581	11.7753	1.32018	1.62518e-05	0.000199084
BMP3	2.74523	0.422467	-2.70002	0.0008002	0.00333102
BMP8A	0.051281	0.594648	3.53554	8.08035e-07	4.87605e-05
BTC	2.40137	0.727083	-1.72366	1.5518e-05	0.000191942
CD320	4.39005	12.6825	1.53054	6.32955e-06	0.000112816
CD70	0.409682	1.91459	2.22446	0.000156567	0.000914983
CGB5	0.00154043	0.145344	6.56	0.000229478	0.00124938
CGB7	0.0514438	0.273607	2.41104	3.21121e-05	0.000303043
CGB8	0.00148501	0.129709	6.44866	0.000503207	0.00233973
CLCF1	2.50865	5.10572	1.0252	0.0149517	0.0309731
CLEC11A	1.72553	7.38463	2.09748	4.73289e-06	0.000103781
CMTM1	0.213487	0.605995	1.50516	9.11301e-05	0.000634447
CMTM2	0.128909	0.282387	1.13131	0.00182587	0.00635563
CMTM3	3.91605	10.1582	1.37518	4.78034e-05	0.000398049
CMTM7	1.93206	3.99497	1.04804	0.00324289	0.00979014
CORT	0.0786604	0.182184	1.21168	0.00158856	0.00566899
CSF2	0.0548558	3.89218	6.14879	8.51347e-07	4.87605e-05
CSPG5	0.0993015	0.261714	1.3981	0.00394529	0.0114494
DKK1	2.80726	10.1802	1.85853	0.0208271	0.0400812
EBI3	0.698354	1.75433	1.32889	0.00762524	0.0191609
EPO	0.0354409	0.741785	4.38751	2.08864e-05	0.000231384
ESM1	0.0598452	2.73359	5.51342	2.11989e-07	4.87605e-05
FAM3B	22.4335	3.5097	-2.67624	2.25245e-06	7.97116e-05
FAM3D	148.148	11.7536	-3.65587	3.45674e-07	4.87605e-05
FGF14	0.131632	0.0564298	-1.22198	0.00463324	0.0127765
FGF19	0.00715635	4.86339	9.40852	0.000940654	0.00378042
FGF5	0.00778773	0.203795	4.70977	0.00466742	0.012843
FGF8	0.0053105	0.089594	4.07648	0.00164989	0.00585505
FIGNL2	0.0268829	0.069802	1.37658	0.00394098	0.0114494
GAL	0.237031	3.72604	3.97449	0.000802688	0.00333102
GAST	0.0403118	4.91503	6.92985	4.63273e-07	4.87605e-05
GDF10	1.47052	0.236466	-2.63662	0.00834768	0.0201835
GDF11	0.583387	1.49044	1.35321	4.99392e-05	0.000405239
GDF6	0.0211411	0.199967	3.24164	7.05816e-05	0.000519848
GDF7	0.28916	0.0760181	-1.92745	0.000169908	0.000970683
GIP	0.00810302	0.122539	3.91863	0.0212277	0.0407905
GNRH1	0.166408	0.464445	1.48079	0.00232093	0.00758171
GREM1	0.66759	5.25371	2.9763	1.9531e-05	0.000222165
GREM2	1.97878	0.206538	-3.26013	9.27361e-06	0.000139001
IFNE	0.106037	0.445794	2.07181	0.0231547	0.0434471
IFNK	0.00228533	0.787296	8.42836	0.0114587	0.0258837
IL11	0.0729529	3.46335	5.56906	2.23915e-07	4.87605e-05
IL12A	1.16546	0.315439	-1.88547	0.000150272	0.000882244
IL17D	1.0354	0.237229	-2.12583	0.00739678	0.0187346
IL17F	0.190987	0.0505323	-1.9182	0.0078838	0.0195028
IL1F10	0.0661837	0.617367	3.22158	0.00394375	0.0114494
IL1RN	344.416	85.5148	-2.00991	0.000122217	0.000759532
IL24	0.552955	8.3949	3.92428	3.6699e-05	0.000336363
IL32	9.55051	19.7515	1.04832	0.00176367	0.00617284
IL33	13.9646	3.40964	-2.03408	4.57544e-05	0.000386033
INHA	0.0532802	0.21607	2.01983	0.00115474	0.00439145
INHBA	0.302055	14.9674	5.63087	4.06128e-07	4.87605e-05
INHBB	2.4741	5.65518	1.19267	0.0137336	0.0292585
INHBE	0.103574	0.37041	1.83846	0.000531998	0.00244681
JAG1	20.2137	48.0558	1.24938	5.44852e-05	0.000431143
JAG2	6.16206	18.8998	1.61689	5.74731e-06	0.000110941
LHB	0.06735	0.44322	2.71827	8.43292e-06	0.000134318
LIF	0.935841	3.88162	2.05232	0.00153385	0.0054891
LTB	1.7312	6.404	1.8872	0.000573816	0.00260157
LTBP2	5.75964	18.609	1.69195	0.000103409	0.000686161
MSTN	1.09911	0.0356821	-4.94499	0.0233507	0.043684
NGF	0.333259	1.37825	2.04813	0.0081011	0.019772
NMB	3.2727	15.649	2.25752	5.74731e-06	0.000110941
NPY	0.063892	0.0301801	-1.08204	0.000975689	0.0038365
NRG1	1.04868	4.3835	2.0635	9.50635e-05	0.000647652
NRG2	0.702589	0.101433	-2.79215	8.51347e-07	4.87605e-05
NRG3	0.1106	0.0286857	-1.94694	0.000436862	0.00212923
OGN	6.12135	1.03473	-2.56459	9.11333e-05	0.000634447
OSM	0.680854	2.49924	1.87607	0.00023472	0.00126174
OXT	0.0312691	0.154447	2.3043	0.00257084	0.00814737
PDGFA	2.50988	9.29038	1.88812	1.50197e-06	6.37835e-05
PDGFB	2.15929	7.81401	1.85551	4.96908e-06	0.000103781
PGF	1.35614	9.30202	2.77803	4.0871e-06	0.000101268
PMCH	0.049308	0.232639	2.2382	0.0140144	0.0297537
PNOC	0.119266	0.68804	2.52831	0.0171932	0.0344405
PTHLH	8.24849	66.4195	3.00941	2.45205e-05	0.000258175
QRFP	0.180753	0.366373	1.01929	0.0145355	0.0303577
REG1A	0.00668315	0.155158	4.53706	0.00320133	0.00973387
RETNLB	0.0137903	0.091126	2.72421	0.00366911	0.0109472
SLURP1	393.442	54.7022	-2.84648	0.000618678	0.00272732
SPP1	3.19312	128.745	5.33341	2.89224e-06	9.22018e-05
STC2	0.413561	6.38629	3.94881	3.84924e-07	4.87605e-05
TGFB3	2.17926	7.577	1.79779	9.50635e-05	0.000647652
TNFSF13B	0.920056	2.3449	1.34973	0.0122461	0.0268992
TNFSF18	0.250676	1.98143	2.98265	0.00860365	0.0206423
UCN	0.135943	0.76874	2.49949	9.11333e-05	0.000634447
UCN2	0.524498	3.68197	2.81147	6.64144e-06	0.000112816
UTS2	0.0395176	0.137116	1.79483	0.015374	0.0316001
VGF	0.105039	0.58235	2.47096	0.00284006	0.00884656
VIP	0.66826	0.0544962	-3.61618	0.00742357	0.0187651
ACVR1C	0.118289	0.576419	2.28481	2.04443e-05	0.000228474
ANGPTL1	3.10791	0.22783	-3.76991	5.74705e-06	0.000110941
ANGPTL3	0.00440578	0.016743	1.92609	0.0118739	0.0264523
ANGPTL6	0.0838737	0.20922	1.31873	0.000493034	0.00230083
APLNR	1.84964	4.23693	1.19577	0.00195637	0.00664648
AR	1.0418	0.344244	-1.59758	8.73569e-05	0.000621747
AVPR1A	0.253057	0.506772	1.00188	0.0158158	0.0320338
CNTFR	2.10563	0.806808	-1.38396	0.000802667	0.00333102
CRLF2	0.0646845	0.161163	1.31702	0.00774052	0.0194122
CSF3R	0.302525	1.17365	1.95588	0.000512171	0.00236415
EGFR	18.2622	48.5109	1.40945	0.0213972	0.0409926
EPOR	0.388128	1.07656	1.47183	1.22989e-05	0.000166689
ESR2	0.0686327	0.148227	1.11084	0.012971	0.0281038
ESRRG	0.543458	0.0906158	-2.58434	0.00170264	0.00601151
FGFR4	0.431886	1.92979	2.15972	3.07081e-05	0.000294152
FLT1	1.37538	3.05746	1.1525	0.000107836	0.000700937
HNF4A	0.0077562	0.0555092	2.8393	0.00394098	0.0114494
HTR3B	0.960356	0.0762421	-3.65491	3.21489e-06	9.30856e-05
HTR3E	0.00457925	0.0669508	3.86992	0.00551425	0.0147898
IL12RB1	0.357219	1.09177	1.61179	0.000896134	0.00363591
IL21R	0.224893	1.0052	2.16017	0.000362277	0.00181709
IL22RA2	0.0805554	0.398361	2.30602	0.00256853	0.00814737
IL27RA	3.7368	10.3892	1.4752	0.0012854	0.00473294
IL2RA	0.913924	2.49609	1.44953	0.00293624	0.00910164
IL2RG	3.71618	11.5988	1.64209	0.00137995	0.00498032
IL31RA	0.276803	0.855615	1.6281	0.0251117	0.0462987
LEPR	3.75345	1.01492	-1.88685	0.0012404	0.0046072
LGR5	0.12208	3.16581	4.69667	0.00137995	0.00498032
LHCGR	0.0176658	0.00263469	-2.74526	0.00184324	0.00639862
MC1R	0.222987	0.715615	1.68222	1.01931e-05	0.000147569
MCHR1	0.0256986	0.358828	3.80353	4.19035e-05	0.000363164
MET	7.54324	19.2471	1.35138	0.000286332	0.00147687
MLNR	0.0205478	0.0549976	1.42039	0.0182901	0.0360706
NR2E1	0.00482909	0.292043	5.91829	8.04419e-05	0.00058229
NR3C2	1.46399	0.356276	-2.03884	2.34345e-05	0.000253013
NR4A1	18.8606	9.09393	-1.0524	0.0271699	0.0487527
NR5A1	0.0175253	5.24325	8.22487	0.00395676	0.0114566
OPRL1	0.207257	0.419186	1.01617	0.00560109	0.0149597
RORC	2.98621	0.547197	-2.44818	4.0871e-06	0.000101268
RXFP1	0.00371954	0.252271	6.0837	2.7442e-06	9.22018e-05
SDC3	3.1985	8.26664	1.3699	0.000745504	0.0031765
SORT1	23.1117	8.00377	-1.52987	3.52625e-06	9.98321e-05
SSTR1	0.109302	0.0464722	-1.23388	0.00406193	0.0116926
SSTR2	0.0562082	0.410224	2.86756	3.07081e-05	0.000294152
TACR1	0.759016	0.316321	-1.26274	0.00293624	0.00910164
TNFRSF10C	0.249752	0.842801	1.75469	0.00810123	0.019772
TNFRSF11A	1.41707	0.510222	-1.47371	8.04235e-06	0.000133064
TNFRSF12A	11.9729	49.6957	2.05335	4.00954e-05	0.000357214
TNFRSF17	0.312415	1.87051	2.5819	0.00739665	0.0187346
TNFRSF18	4.15781	20.5008	2.30178	0.000117233	0.000746777
TNFRSF1B	6.05676	12.7603	1.07504	0.00407497	0.0116926
TNFRSF25	1.59817	4.83657	1.59756	0.000286332	0.00147687
TNFRSF4	0.347307	3.22364	3.21441	6.21433e-07	4.87605e-05
TNFRSF8	0.128963	0.665491	2.36746	1.5518e-05	0.000191942
TNFRSF9	0.120577	0.898664	2.89783	6.64144e-06	0.000112816
TSHR	0.0207472	0.0772777	1.89714	0.0141275	0.0297537
TUBB3	0.195742	1.42117	2.86005	3.03962e-06	9.22018e-05
VIPR2	0.170005	0.0514299	-1.7249	0.0257712	0.0469909
ITGAL	1.29823	2.96528	1.19162	0.0225784	0.0425517
ITGB2	4.22378	12.8694	1.60734	0.00313757	0.00956284
TYROBP	14.0868	34.0842	1.27476	0.00407497	0.0116926
LCK	1.54509	4.09899	1.40758	0.00189008	0.00649048
FCGR3A	2.20148	12.519	2.50757	9.91533e-05	0.000671922
FCGR3B	0.172803	0.892199	2.36824	0.00195637	0.00664648
NCR1	0.0398524	0.130293	1.70902	0.00448753	0.0124556
NCR3	0.191415	0.42785	1.1604	0.0219809	0.0418591
CD247	0.665645	1.59978	1.26505	0.00381938	0.0112117
ZAP70	0.419036	1.61623	1.94749	0.000618678	0.00272732
LCP2	1.36903	2.89124	1.07853	0.00634401	0.0164608
LAT	0.0188652	0.109797	2.54104	1.86567e-05	0.00021806
PLCG1	3.50664	7.11994	1.02178	3.03962e-06	9.22018e-05
HCST	2.25515	5.1349	1.18711	0.00739678	0.0187346
PRKCG	0.00822965	0.126109	3.93769	0.00113189	0.0043566
SH2D1B	3.50063	0.33209	-3.39797	6.03171e-06	0.000112816
SH2D1A	0.314593	0.986312	1.64856	0.00913375	0.0215489
GZMB	1.9746	7.26752	1.8799	0.000718353	0.00310231
PRF1	1.74348	5.17649	1.57	0.00303539	0.00931827
BID	4.35883	11.6566	1.41913	8.43441e-06	0.000134318
CD3D	3.34237	7.51328	1.16857	0.0158158	0.0320338
TEC	1.48553	0.657877	-1.17509	0.00086392	0.00352767
GRAP2	0.24516	0.499903	1.02793	0.0251117	0.0462987
PAK2	15.1781	31.4226	1.04981	8.8447e-06	0.000139001
CD28	0.269545	0.712967	1.40331	0.0122461	0.0268992
ICOS	0.237935	1.21269	2.34957	8.73569e-05	0.000621747
MAP3K8	8.46986	4.19646	-1.01316	0.000112442	0.000727165
CTLA4	0.370993	2.21286	2.57645	4.99392e-05	0.000405239
CBLB	1.4595	3.31621	1.18406	0.000127399	0.000772931
CDK4	12.9584	33.8004	1.38315	5.3021e-07	4.87605e-05
PDK1	1.08341	2.81299	1.37653	2.45205e-05	0.000258175
TRAC	4.89197	11.8921	1.28151	0.00913375	0.0215489
TRAV8-3	0.178439	0.647485	1.85942	0.00541616	0.0145894
TRAV8-4	0.155081	0.402732	1.3768	0.0271515	0.0487527
TRAV8-6	0.171805	0.460831	1.42347	0.0222539	0.0422526
TRAV18	0.0072473	0.0657592	3.18168	0.0154094	0.0316128
TRAV22	0.0702598	0.177918	1.34044	0.0277007	0.0496353
TRAV24	0.0361305	0.204493	2.50076	0.00627907	0.0163256
TRAV26-1	0.126223	0.333156	1.40023	0.0250229	0.0462987
TRAV26-2	0.0845323	0.224242	1.40749	0.00586935	0.0155782
TRAV35	0.0505341	0.164577	1.70343	0.0126533	0.0275562
TRAV39	0.0532811	0.221293	2.05426	0.0132138	0.0285813
TRBC1	0.149242	0.353166	1.2427	0.00717435	0.0183172
TRBC2	3.91923	9.58061	1.28955	0.0122461	0.0268992
TRBJ2-7	0.551946	1.38775	1.33015	0.022125	0.0420705
TRBV2	0.130304	0.414648	1.67	0.019953	0.0387503
TRBV5-1	0.274849	0.714749	1.3788	0.0141293	0.0297537
TRBV18	0.210643	0.506529	1.26585	0.0179135	0.0354376
TRBV28	1.64855	4.92761	1.57969	0.00463324	0.0127765
TRGV5	0.0394055	0.114541	1.53939	0.0257759	0.0469909
TRGV4	0.0334652	0.114358	1.77283	0.0178515	0.0353699
