# Supplementary material for: Smoking patients with laryngeal cancer screened with a novel immunogenomics-based prognostic signature
Source: Front Genet. 2022 Jul 14;13:961764. doi: 10.3389/fgene.2022.961764 (PMC9333188; doi:10.3389/fgene.2022.961764)
Supplement: Supplementary file 5 [file Table1.XLSX]

## Sheet: Sheet1
Supplementary Table 1: Clinical information of smoking LSCC cohort from TCGA.
Variable	Case, n
Age
>65y	35
≤65y	67
Gender
Male	84
Female	18
Grade
G1	7
G2	64
G3	28
unknown	3
Status
Alive	65
Dead	37
TNM Stage
I	2
II	7
III	12
IV	66
unknown	15
Smoking classification
Current reformed smoker	47
Current smoker	55
